# Supplementary material for: Mapping T Cell Responses to Native and Neo-Islet Antigen Epitopes in at Risk and Type 1 Diabetes Subjects
Source: Front Immunol. 2021 Jun 25;12:675746. doi: 10.3389/fimmu.2021.675746 (PMC8274489; doi:10.3389/fimmu.2021.675746)
Supplement: Supplementary file 1 [file DataSheet_1.csv]

barcode	ind	pool	nCount_RNA	nFeature_RNA	simple_cell_type	cell_type	UMAP1	UMAP2	cluster	clono_10x	adjusted_clono
AAACCTGCAACCGCCA-1	ND02	POOL1	12927	2577	CD4 mem	T_CD4	4.925381184	0.982838094	1	clonotype367	clonotype367
AAACCTGCACGGACAA-1	ND02	POOL1	11822	2380	CD4 mem	T_CD4	4.794927597	1.032153964	2	clonotype370	clonotype370
AAACCTGTCTATCCCG-1	ND02	POOL2	5257	1464	CD4 naive	T_CD4	6.326444626	1.165273428	0	clonotype375	clonotype375
AAACGGGCAATGGAGC-1	ND02	POOL2	7108	1598	CD4 naive	T_CD4	7.173426151	1.64786005	1	clonotype376	clonotype376
AAACGGGGTACACCGC-1	ND02	POOL1	13565	2616	CD4 mem	T_CD4	4.837657928	0.953464866	1	clonotype377	clonotype377
AAACGGGGTCCGCTGA-1	ND02	POOL1	6842	1932	CD4 mem	T_CD4	4.252295494	1.166651726	0	clonotype158	clonotype158
AAAGATGTCACGAAGG-1	ND02	POOL2	7580	1809	CD4 naive	T_CD4	7.260605812	1.987797141	1	clonotype382	clonotype382
AAAGCAAAGCTATGCT-1	ND02	POOL1	5752	1506	CD4 mem	T_CD4	4.844571114	0.900416672	0	clonotype384	clonotype384
AAAGCAACACGGCTAC-1	ND02	POOL2	7661	1880	CD4 mem	T_CD4	4.611806393	0.965377808	0	clonotype385	clonotype385
AAAGCAACATTGCGGC-1	ND02	POOL1	6101	1487	CD4 mem	T_CD4	4.757483482	0.942136765	0	clonotype386	clonotype386
AAAGCAAGTCCTCCAT-1	ND02	POOL2	8044	1697	CD4 naive	T_CD4	6.670189381	0.812131166	0	clonotype388	clonotype388
AAAGTAGAGAATAGGG-1	ND02	POOL2	7629	1842	CD4 mem	T_CD4	4.539906025	1.092022777	0	clonotype392	clonotype392
AAATGCCAGCGATTCT-1	ND02	POOL1	8076	1984	CD4 mem	T_CD4	5.035900116	0.928279281	0	clonotype397	clonotype397
AAATGCCCATGGTCAT-1	ND02	POOL2	7383	1804	CD4 mem	T_CD4	4.837767601	1.100026608	0	clonotype399	clonotype399
AAATGCCGTCCCTTGT-1	ND02	POOL2	9755	2076	CD4 mem	T_CD4	4.793438435	0.9294191	2	clonotype401	clonotype401
AACACGTCATAGTAAG-1	ND02	POOL2	4656	1240	CD4 naive	T_CD4	6.582429886	1.045092583	0	clonotype407	clonotype407
AACCGCGCAGCAGTTT-1	ND02	POOL2	6356	1605	CD4 naive	T_CD4	6.288220406	0.906202912	1	clonotype418	clonotype418
AACCGCGTCTTACCTA-1	ND02	POOL2	5788	1327	CD4 naive	T_CD4	6.722663403	1.622197151	0	clonotype423	clonotype423
AACGTTGGTTCAGTAC-1	ND02	POOL2	8517	1935	CD4 mem	T_CD4	5.19770813	0.961908519	0	clonotype427	clonotype427
AACGTTGTCAAACGGG-1	ND02	POOL2	11492	2310	CD4 mem	T_CD4	5.053860664	1.026152492	1	clonotype428	clonotype428
AACTCAGGTCAGAGGT-1	ND02	POOL2	13557	2423	CD4 mem	T_CD4	4.862081051	0.951249897	0	clonotype430	clonotype430
AACTCAGGTCTGGAGA-1	ND02	POOL1	6446	1663	CD4 naive	T_CD4	6.239740849	1.028258204	1	clonotype431	clonotype431
AACTCAGGTTAGGGTG-1	ND02	POOL2	8186	1910	CD4 mem	T_CD4	4.927030563	1.392053485	1	clonotype17	clonotype17
AACTCCCAGTAGATGT-1	ND02	POOL1	7942	1909	CD4 mem	T_CD4	4.807168007	0.984813571	1	clonotype435	clonotype435
AACTCCCGTTGTGGAG-1	ND02	POOL1	6740	1585	CD4 mem	T_CD4	4.843684196	1.093718529	0	clonotype442	clonotype442
AACTCTTAGATCCCGC-1	ND02	POOL2	5429	1536	CD4 naive	T_CD4	5.627961159	1.039875031	0	clonotype443	clonotype443
AACTGGTCAAATTGCC-1	ND02	POOL2	12681	2808	CD4 mem	T_CD4	5.085296154	1.14612639	1	clonotype453	clonotype453
AACTTTCTCGCAAACT-1	ND02	POOL2	4501	1102	CD4 naive	T_CD4	7.029351234	1.114665031	0	clonotype462	clonotype462
AAGACCTAGAGGGATA-1	ND02	POOL1	6516	1706	CD4 naive	T_CD4	5.633787155	1.148842931	1	clonotype463	clonotype463
AAGACCTCAATGACCT-1	ND02	POOL1	2435	973	CD4 mem	T_CD4	5.112225533	0.692398787	0	clonotype464	clonotype464
AAGCCGCAGGGATGGG-1	ND02	POOL2	4230	1226	CD4 naive	T_CD4	6.96496439	1.485768318	1	clonotype468	clonotype468
AAGCCGCCACCCATTC-1	ND02	POOL2	3699	1099	CD4 naive	T_CD4	6.106634617	0.899126589	0	clonotype469	clonotype469
AAGCCGCCAGCATACT-1	ND02	POOL2	7986	1825	CD4 mem	T_CD4	4.841534138	0.933048546	0	clonotype470	clonotype470
AAGCCGCCAGCCTTGG-1	ND02	POOL2	10870	2183	CD4 mem	T_CD4	3.242566347	1.967697859	0	clonotype471	clonotype471
AAGGAGCAGGCTAGGT-1	ND02	POOL2	8454	1720	CD4 mem	T_CD4	5.068062782	1.056998253	0	clonotype475	clonotype475
AAGGAGCTCATCACCC-1	ND02	POOL2	3102	1107	CD4 mem	T_CD4	4.662778378	0.797283828	0	clonotype479	clonotype479
AAGGCAGTCCTAGAAC-1	ND02	POOL1	8750	1819	CD4 mem	T_CD4	5.278275013	0.992222726	0	clonotype489	clonotype489
AAGGCAGTCTAACTTC-1	ND02	POOL2	4994	1215	CD4 mem	T_CD4	5.167728901	0.909964859	2	clonotype490	clonotype490
AAGGTTCCAATAGCGG-1	ND02	POOL1	10851	2322	CD4 mem	T_CD4	5.016801834	1.018226862	0	clonotype491	clonotype491
AAGGTTCTCCTAGGGC-1	ND02	POOL2	10286	1893	CD4 naive	T_CD4	6.064971924	0.856410682	0	clonotype496	clonotype496
AAGTCTGCATCCAACA-1	ND02	POOL2	7299	1971	CD4 mem	T_CD4	3.030127287	2.267178297	0	clonotype499	clonotype499
AAGTCTGGTTGCTCCT-1	ND02	POOL2	11751	2574	CD4 mem	T_CD4	5.214096069	0.999068141	0	clonotype500	clonotype500
AATCCAGAGCTGTTCA-1	ND02	POOL2	8504	1962	CD4 mem	T_CD4	5.218085766	0.925438762	1	clonotype502	clonotype502
AATCCAGAGGCCCTTG-1	ND02	POOL1	8627	2054	CD4 mem	T_CD4	4.491517544	1.091774344	0	clonotype503	clonotype503
AATCCAGCATTGTGCA-1	ND02	POOL1	7037	1928	CD4 mem	T_CD4	2.61838007	2.368414402	0	clonotype504	clonotype504
AATCCAGTCACCGGGT-1	ND02	POOL2	6838	1819	CD4 mem	T_CD4	4.891015053	0.883675039	1	clonotype17	clonotype17
AATCGGTGTTCCACTC-1	ND02	POOL2	10414	2147	CD4 mem	T_CD4	3.592372179	1.685630918	0	clonotype512	clonotype512
ACACCAAAGACTTTCG-1	ND02	POOL2	13851	2749	CD4 naive	T_CD4	6.03037262	0.930959523	1	clonotype516	clonotype516
ACACCAACACAGGCCT-1	ND02	POOL1	6256	1717	CD4 naive	T_CD4	6.073880196	1.388404608	1	clonotype93	clonotype93
ACACCAACATCTATGG-1	ND02	POOL1	4475	1598	CD4 mem	T_CD4	5.317825794	1.121028781	0	clonotype517	clonotype517
ACACCAAGTACGACCC-1	ND02	POOL1	6698	1470	CD4 naive	T_CD4	6.270494938	1.426139712	0	clonotype518	clonotype518
ACACCAATCGGTTAAC-1	ND02	POOL1	6562	1606	CD4 naive	T_CD4	6.614941597	1.305799127	1	clonotype523	clonotype523
ACACCCTAGAAGGGTA-1	ND02	POOL2	6537	1821	CD4 naive	T_CD4	5.865766048	1.128116846	1	clonotype524	clonotype524
ACACCCTAGTACGCGA-1	ND02	POOL2	6414	1512	CD4 mem	T_CD4	5.847555161	1.098884225	0	clonotype527	clonotype527
ACACCCTGTGTGACCC-1	ND02	POOL2	3647	1110	CD4 naive	T_CD4	7.946679115	2.740230322	1	NA	NA
ACACCCTTCAATCTCT-1	ND02	POOL2	8660	2098	CD4 naive	T_CD4	6.492915154	1.226019621	1	clonotype531	clonotype531
ACACCCTTCGCTTAGA-1	ND02	POOL1	5796	1869	CD4 mem	T_CD4	4.655208588	0.780996919	0	clonotype532	clonotype532
ACACCGGCAAGCGCTC-1	ND02	POOL2	6385	1534	CD4 mem	T_CD4	4.990761757	0.950433969	0	clonotype534	clonotype534
ACACCGGGTTCCAACA-1	ND02	POOL2	8714	2132	CD4 mem	T_CD4	4.800314903	1.038650393	1	clonotype538	clonotype538
ACACCGGTCATACGGT-1	ND02	POOL1	7548	1784	CD4 mem	T_CD4	5.227061272	0.981016994	0	clonotype540	clonotype540
ACACTGAAGATGTGTA-1	ND02	POOL1	13004	2703	CD4 mem	T_CD4	2.942991495	2.268041849	1	clonotype24	clonotype24
ACACTGAGTACAGTTC-1	ND02	POOL1	9612	2296	CD4 naive	T_CD4	5.988371849	1.032044053	1	clonotype544	clonotype544
ACAGCCGGTAGCTAAA-1	ND02	POOL1	5986	1768	CD4 mem	T_CD4	4.753460407	0.815375507	0	clonotype549	clonotype549
ACAGCCGTCGACGGAA-1	ND02	POOL1	6134	1436	CD4 mem	T_CD4	4.83421278	0.96480149	0	clonotype552	clonotype552
ACAGCTAGTCTAGGTT-1	ND02	POOL1	6237	1758	CD4 mem	T_CD4	4.83877039	1.04412818	0	clonotype556	clonotype556
ACAGCTAGTGTATGGG-1	ND02	POOL1	4237	1308	CD4 naive	T_CD4	5.982198238	1.046780229	0	clonotype557	clonotype557
ACATACGTCTAACTCT-1	ND02	POOL2	6427	1559	CD4 naive	T_CD4	7.295698643	1.999810338	1	NA	NA
ACATCAGCATTAGGCT-1	ND02	POOL2	5481	1583	CD4 mem	T_CD4	4.919660091	2.351520538	1	clonotype184	clonotype184
ACATCAGGTAGCGATG-1	ND02	POOL2	6869	1847	CD4 mem	T_CD4	4.091956139	1.411102414	0	clonotype564	clonotype564
ACATCAGTCAGCTTAG-1	ND02	POOL1	9540	2331	CD4 mem	T_CD4	5.51962328	0.764595032	1	clonotype567	clonotype567
ACATGGTAGCTGAACG-1	ND02	POOL1	9612	2192	CD4 mem	T_CD4	4.57743454	1.017635703	0	clonotype570	clonotype570
ACCAGTACACTCTGTC-1	ND02	POOL1	12239	2650	CD4 mem	T_CD4	5.106563091	1.128531218	0	clonotype574	clonotype574
ACCAGTAGTCAATACC-1	ND02	POOL1	4941	1417	CD4 naive	T_CD4	6.296779633	0.958712637	0	clonotype575	clonotype575
ACCAGTAGTCCCGACA-1	ND02	POOL1	5070	1329	CD4 naive	T_CD4	6.162074089	0.893330574	0	clonotype577	clonotype577
ACCCACTAGGCATTGG-1	ND02	POOL2	7107	1704	CD4 mem	T_CD4	5.214433193	1.317895412	0	clonotype580	clonotype580
ACCCACTGTACCGCTG-1	ND02	POOL2	9192	1983	CD4 mem	T_CD4	3.802906036	1.550853133	0	clonotype581	clonotype581
ACCCACTTCAGTGTTG-1	ND02	POOL1	16023	2840	CD4 mem	T_CD4	5.088188171	1.096306682	1	clonotype582	clonotype582
ACCGTAACATGCCTAA-1	ND02	POOL2	8720	2112	CD4 mem	T_CD4	5.559974194	1.083767414	0	clonotype586	clonotype586
ACCGTAAGTATAAACG-1	ND02	POOL1	8162	1786	CD4 mem	T_CD4	5.128635406	1.107295871	0	clonotype588	clonotype588
ACCGTAATCAACGCTA-1	ND02	POOL2	9682	2155	CD4 naive	T_CD4	6.612529755	1.219001651	1	clonotype590	clonotype590
ACCGTAATCAGTGTTG-1	ND02	POOL1	11783	2636	CD4 naive	T_CD4	5.708131313	1.051303506	1	clonotype592	clonotype592
ACCGTAATCAGTTAGC-1	ND02	POOL1	8892	1999	CD4 mem	T_CD4	4.968924046	1.012051821	0	clonotype593	clonotype593
ACCTTTACATAACCTG-1	ND02	POOL2	13479	2662	CD4 mem	T_CD4	4.567490578	1.301452756	0	clonotype594	clonotype594
ACCTTTAGTACAGTGG-1	ND02	POOL2	8677	2155	CD4 mem	T_CD4	5.590521812	0.990607858	1	clonotype596	clonotype596
ACCTTTAGTACGACCC-1	ND02	POOL2	13444	2488	CD4 naive	T_CD4	5.47105217	1.119407058	0	clonotype597	clonotype597
ACGAGCCCACCACCAG-1	ND02	POOL2	6796	1852	CD4 mem	T_CD4	4.946240902	1.060367346	0	clonotype600	clonotype600
ACGAGCCCAGCATACT-1	ND02	POOL1	7139	1912	CD4 mem	T_CD4	4.657705784	1.685024738	0	clonotype601	clonotype601
ACGAGCCTCATCGCTC-1	ND02	POOL1	9086	1956	CD4 mem	T_CD4	5.029873848	1.002613425	0	clonotype602	clonotype602
ACGAGCCTCTTCGGTC-1	ND02	POOL1	5441	1406	CD4 naive	T_CD4	6.105001926	1.529720902	0	clonotype603	clonotype603
ACGAGGAAGACTAGAT-1	ND02	POOL2	7598	1932	CD4 mem	T_CD4	5.579609871	1.169199467	1	clonotype191	clonotype191
ACGATACAGACTAGGC-1	ND02	POOL2	7393	1724	CD4 mem	T_CD4	4.069282055	1.228833437	0	clonotype607	clonotype607
ACGATACCAGGTGGAT-1	ND02	POOL1	9659	2285	CD4 mem	T_CD4	5.073881626	1.084990144	1	clonotype610	clonotype610
ACGATGTGTAGAGTGC-1	ND02	POOL2	8241	1829	CD4 mem	T_CD4	4.495088577	1.296044827	2	clonotype616	clonotype616
ACGATGTGTCGCGAAA-1	ND02	POOL2	4821	1397	CD4 naive	T_CD4	5.872624397	0.801136732	1	clonotype617	clonotype617
ACGATGTGTGGCTCCA-1	ND02	POOL2	4427	1439	CD4 mem	T_CD4	3.403280973	2.441328049	0	clonotype8	clonotype8
ACGCAGCGTCCATGAT-1	ND02	POOL2	12197	2541	CD4 mem	T_CD4	2.381356001	2.956721544	1	clonotype621	clonotype621
ACGCCAGAGGCTCAGA-1	ND02	POOL2	7541	1742	CD4 naive	T_CD4	6.035105228	1.163235545	1	clonotype626	clonotype626
ACGCCAGAGTACGTAA-1	ND02	POOL2	11270	2572	CD4 mem	T_CD4	4.575913906	1.027045488	0	clonotype627	clonotype627
ACGCCGATCGGTGTCG-1	ND02	POOL1	4137	1178	CD4 mem	T_CD4	4.990145683	1.239555597	0	clonotype638	clonotype638
ACGGAGAAGATACACA-1	ND02	POOL2	5503	1629	CD4 Treg	T_CD4	2.332973719	3.105757475	1	clonotype194	clonotype194
ACGGAGAAGATCCGAG-1	ND02	POOL1	3708	1060	CD4 mem	T_CD4	4.562605381	2.201188326	1	clonotype639	clonotype639
ACGGCCACATCACGAT-1	ND02	POOL2	4609	1383	CD4 mem	T_CD4	5.550243855	1.016776443	1	clonotype645	clonotype645
ACGGCCATCACATACG-1	ND02	POOL2	20443	3381	CD4 mem	T_CD4	5.171319485	1.220536709	1	clonotype647	clonotype647
ACGGGCTGTTGTACAC-1	ND02	POOL2	6210	1596	CD4 naive	T_CD4	6.665162563	1.086587548	1	clonotype196	clonotype196
ACGGGCTTCGAATGGG-1	ND02	POOL2	17088	3172	CD4 mem	T_CD4	5.058480263	1.083965778	1	clonotype649	clonotype649
ACGGGCTTCTACTCAT-1	ND02	POOL2	10503	2542	CD4 mem	T_CD4	4.148086548	1.297652245	0	clonotype650	clonotype650
ACGTCAAAGAGTACCG-1	ND02	POOL2	4534	1242	CD4 naive	T_CD4	6.31090641	1.292732954	1	clonotype653	clonotype653
ACGTCAAGTCTCTCTG-1	ND02	POOL2	8397	1826	CD4 mem	T_CD4	5.400822639	1.454824924	1	clonotype658	clonotype658
ACTATCTTCTAACTTC-1	ND02	POOL1	5820	1584	CD4 naive	T_CD4	5.661772728	1.210667491	0	clonotype669	clonotype669
ACTGAACCAGACACTT-1	ND02	POOL1	3405	1169	CD4 mem	T_CD4	4.083395958	1.1375705	0	clonotype197	clonotype197
ACTGAACGTGAAATCA-1	ND02	POOL2	8559	2255	CD4 mem	T_CD4	4.761138916	0.949189901	0	clonotype673	clonotype673
ACTGAACTCCCAACGG-1	ND02	POOL2	8562	1954	CD4 mem	T_CD4	4.504280567	1.034733891	0	clonotype674	clonotype674
ACTGAGTAGATCTGAA-1	ND02	POOL1	11094	2317	CD4 mem	T_CD4	4.633004189	1.237352014	1	clonotype675	clonotype675
ACTGAGTTCAAACGGG-1	ND02	POOL1	3569	1075	CD4 mem	T_CD4	5.272086143	0.958708465	0	clonotype198	clonotype198
ACTGATGAGGAGCGTT-1	ND02	POOL1	8142	1627	CD4 mem	T_CD4	5.260580063	0.820894003	0	clonotype679	clonotype679
ACTGATGCACGAAAGC-1	ND02	POOL1	10811	2300	CD4 mem	T_CD4	5.003187656	0.984791815	0	clonotype681	clonotype681
ACTGCTCAGTTGCAGG-1	ND02	POOL1	12509	2770	CD4 mem	T_CD4	3.321331024	1.885622501	1	clonotype200	clonotype200
ACTGCTCGTTAAAGAC-1	ND02	POOL2	6853	1860	CD4 mem	T_CD4	4.607604027	1.049865961	0	clonotype685	clonotype685
ACTGCTCTCCGTACAA-1	ND02	POOL1	6647	1612	CD4 mem	T_CD4	5.217188358	1.121661901	0	clonotype687	clonotype687
ACTGTCCAGAGCTGCA-1	ND02	POOL2	4647	1245	CD4 naive	T_CD4	6.505151749	1.191610098	0	clonotype689	clonotype689
ACTGTCCGTCTGCCAG-1	ND02	POOL1	6673	1562	CD4 mem	T_CD4	5.078511715	1.020175576	0	clonotype693	clonotype693
ACTTACTGTAGGCTGA-1	ND02	POOL1	4771	1432	CD4 mem	T_CD4	4.469466209	1.243879199	0	clonotype699	clonotype699
ACTTACTTCGCGGATC-1	ND02	POOL2	6437	1641	CD4 mem	T_CD4	5.351294518	1.191203475	0	clonotype703	clonotype703
ACTTGTTAGTACGATA-1	ND02	POOL2	9127	2216	CD4 mem	T_CD4	4.643096447	1.700329304	1	clonotype706	clonotype706
ACTTGTTTCAATACCG-1	ND02	POOL2	5122	1492	CD4 naive	T_CD4	6.428646088	1.53594327	0	clonotype713	clonotype713
ACTTTCATCTGTGCAA-1	ND02	POOL2	15824	2870	CD4 mem	T_CD4	2.424011469	2.801222563	0	clonotype723	clonotype723
AGAATAGGTGACGCCT-1	ND02	POOL2	22487	3648	CD4 mem	T_CD4	4.655313969	0.649971604	1	clonotype210	clonotype210
AGAATAGGTTGGACCC-1	ND02	POOL2	6143	1477	CD4 mem	T_CD4	4.913863182	1.022072315	0	clonotype727	clonotype727
AGAATAGTCGGCTACG-1	ND02	POOL1	6034	1824	CD4 mem	T_CD4	3.435898542	2.371600151	0	clonotype729	clonotype729
AGAATAGTCTCTTATG-1	ND02	POOL2	3181	899	CD4 naive	T_CD4	6.76298666	1.263444066	0	clonotype730	clonotype730
AGAGCGACATCGTCGG-1	ND02	POOL1	4863	1235	CD4 naive	T_CD4	7.119330406	1.685754657	1	clonotype736	clonotype736
AGAGCGATCAGAAATG-1	ND02	POOL2	5987	1413	CD4 mem	T_CD4	4.712813854	1.245618939	0	clonotype738	clonotype738
AGAGTGGAGTGTACGG-1	ND02	POOL1	2822	883	CD4 naive	T_CD4	6.238891602	0.905922592	1	clonotype743	clonotype743
AGAGTGGGTCCAGTTA-1	ND02	POOL1	6416	1725	CD4 mem	T_CD4	4.901872635	1.103878975	0	clonotype744	clonotype744
AGAGTGGTCAAGGTAA-1	ND02	POOL1	7701	1847	CD4 mem	T_CD4	5.086326599	1.032164454	0	clonotype746	clonotype746
AGATCTGGTCTAGTGT-1	ND02	POOL2	4192	1455	CD4 naive	T_CD4	6.463953495	1.391365051	1	clonotype215	clonotype215
AGATTGCAGCGATAGC-1	ND02	POOL2	4749	1178	CD4 naive	T_CD4	6.887024403	1.964047432	0	clonotype752	clonotype752
AGATTGCCACATTCGA-1	ND02	POOL2	8585	2074	CD4 mem	T_CD4	4.474176884	1.045975924	0	clonotype754	clonotype754
AGATTGCCAGCCAATT-1	ND02	POOL1	6507	1437	CD4 naive	T_CD4	5.780232906	0.98192054	0	clonotype755	clonotype755
AGATTGCCATTTCAGG-1	ND02	POOL2	6132	1600	CD4 naive	T_CD4	6.934327602	1.905518889	0	clonotype756	clonotype756
AGATTGCGTACAGTTC-1	ND02	POOL1	7171	1781	CD4 mem	T_CD4	4.753344536	1.253923893	0	clonotype757	clonotype757
AGCAGCCGTAAGGGAA-1	ND02	POOL2	8598	2080	CD4 mem	T_CD4	4.677110672	1.484211087	0	clonotype760	clonotype760
AGCAGCCTCAGCTCTC-1	ND02	POOL1	5106	1617	CD4 mem	T_CD4	4.646079063	1.60591495	0	clonotype762	clonotype762
AGCATACAGACGCACA-1	ND02	POOL2	11916	2368	CD4 naive	T_CD4	5.836328506	1.124219775	1	clonotype763	clonotype763
AGCATACAGTGTACTC-1	ND02	POOL1	7720	2012	CD4 naive	T_CD4	6.063887596	1.227199316	1	clonotype766	clonotype766
AGCATACGTTTAAGCC-1	ND02	POOL2	6330	1572	CD4 mem	T_CD4	5.458244801	1.186660171	0	clonotype767	clonotype767
AGCCTAAAGCGAAGGG-1	ND02	POOL1	6514	1580	CD4 mem	T_CD4	5.834627151	0.932806492	0	clonotype769	clonotype769
AGCCTAACACTGTCGG-1	ND02	POOL2	5833	1459	CD4 mem	T_CD4	5.856615543	1.654643297	1	clonotype772	clonotype772
AGCCTAACATGGTTGT-1	ND02	POOL2	4171	1300	CD4 naive	T_CD4	6.567635059	1.164529204	0	clonotype773	clonotype773
AGCCTAAGTAGAAGGA-1	ND02	POOL1	5849	1408	CD4 naive	T_CD4	6.309968948	1.39134407	0	clonotype774	clonotype774
AGCGTATAGGAACTGC-1	ND02	POOL2	6562	1546	CD4 naive	T_CD4	6.705543041	1.219275475	1	clonotype781	clonotype781
AGCGTATGTAGAAAGG-1	ND02	POOL1	6428	1626	CD4 mem	T_CD4	5.096011639	1.035798907	0	clonotype783	clonotype783
AGCGTCGAGATATGGT-1	ND02	POOL1	8956	2243	CD4 mem	T_CD4	3.64711237	1.701346397	1	clonotype784	clonotype784
AGCTCCTAGCGATGAC-1	ND02	POOL2	6307	1615	CD4 mem	T_CD4	5.19136095	1.104750872	0	clonotype789	clonotype789
AGCTCCTCATAGAAAC-1	ND02	POOL2	6920	2012	CD4 naive	T_CD4	6.595664501	1.356226683	0	clonotype793	clonotype793
AGCTCCTCATGGTAGG-1	ND02	POOL1	5515	1406	CD4 naive	T_CD4	6.211324215	1.389913917	0	clonotype794	clonotype794
AGCTCCTGTATAAACG-1	ND02	POOL1	4358	1482	CD4 naive	T_CD4	6.715900898	1.318397641	1	clonotype795	clonotype795
AGCTCCTTCACTTATC-1	ND02	POOL1	5141	1428	CD4 naive	T_CD4	6.670829296	1.514790535	0	clonotype797	clonotype797
AGCTCCTTCGCTTGTC-1	ND02	POOL1	8303	2089	CD4 mem	T_CD4	4.96594429	0.945221007	0	clonotype799	clonotype799
AGCTCTCCAGCCTTGG-1	ND02	POOL2	11208	2476	CD4 mem	T_CD4	4.841380119	1.229239464	0	clonotype803	clonotype803
AGCTCTCGTTGCCTCT-1	ND02	POOL1	8596	1849	CD4 mem	T_CD4	5.002821445	1.079418421	0	clonotype806	clonotype806
AGCTTGAAGTACATGA-1	ND02	POOL2	5361	1576	CD4 mem	T_CD4	4.570104122	1.95288074	0	clonotype807	clonotype807
AGCTTGACATTGGGCC-1	ND02	POOL1	6253	1804	CD4 mem	T_CD4	3.997691154	1.233319759	0	clonotype809	clonotype809
AGCTTGATCCATGCTC-1	ND02	POOL2	6483	1541	CD4 naive	T_CD4	5.905107975	1.011560798	0	clonotype811	clonotype811
AGGCCACGTGCGGTAA-1	ND02	POOL1	7135	1672	CD4 naive	T_CD4	6.372511387	0.94059521	0	clonotype813	clonotype813
AGGCCGTCAAGGACTG-1	ND02	POOL1	9959	2201	CD4 naive	T_CD4	6.182745457	1.453808188	1	clonotype814	clonotype814
AGGCCGTTCATTATCC-1	ND02	POOL2	11964	2641	CD4 mem	T_CD4	5.291344166	1.040053606	0	NA	NA
AGGGAGTCAGTATAAG-1	ND02	POOL1	4343	1411	CD4 naive	T_CD4	6.212324142	1.140276909	0	clonotype819	clonotype819
AGGGATGCAGTACACT-1	ND02	POOL2	4046	1232	CD4 naive	T_CD4	6.602950573	2.028183937	0	clonotype823	clonotype823
AGGGATGGTCTAGTCA-1	ND02	POOL1	7501	1679	CD4 mem	T_CD4	5.529646873	0.81991446	0	clonotype824	clonotype824
AGGGATGTCTGATTCT-1	ND02	POOL2	5391	1494	CD4 mem	T_CD4	5.3301754	0.884705782	0	clonotype827	clonotype827
AGGTCATAGCGAGAAA-1	ND02	POOL2	5532	1658	CD4 naive	T_CD4	7.615094185	3.443154812	0	clonotype834	clonotype834
AGGTCATGTCCGACGT-1	ND02	POOL1	6873	1693	CD4 naive	T_CD4	5.605942726	0.84539932	0	clonotype838	clonotype838
AGGTCATTCTCGGACG-1	ND02	POOL2	3865	1197	CD4 naive	T_CD4	7.89212656	2.85754323	1	clonotype839	clonotype839
AGGTCCGGTCTGCGGT-1	ND02	POOL2	8672	2049	CD4 mem	T_CD4	5.278050423	1.375268936	1	clonotype841	clonotype841
AGTAGTCAGAGGTACC-1	ND02	POOL1	8381	2072	CD4 mem	T_CD4	4.776979446	3.076905489	0	clonotype844	clonotype844
AGTAGTCAGCTCCTTC-1	ND02	POOL2	5355	1427	CD4 naive	T_CD4	5.99310112	1.120320439	0	clonotype845	clonotype845
AGTAGTCAGTGTGAAT-1	ND02	POOL1	5032	1445	CD4 naive	T_CD4	5.628662586	1.173095822	0	clonotype847	clonotype847
AGTAGTCCAGCTCGCA-1	ND02	POOL2	10201	2235	CD4 mem	T_CD4	4.563333511	1.047012687	0	clonotype848	clonotype848
AGTAGTCCATCGGTTA-1	ND02	POOL2	8377	1842	CD4 mem	T_CD4	4.94361639	1.142132759	1	clonotype849	clonotype849
AGTAGTCGTACAAGTA-1	ND02	POOL1	4681	1428	CD4 naive	T_CD4	6.876751423	1.950281262	1	clonotype850	clonotype850
AGTAGTCTCAACACTG-1	ND02	POOL2	17493	3507	CD4 mem	T_CD4	4.083369732	1.206664562	1	clonotype200	clonotype200
AGTAGTCTCGGCATCG-1	ND02	POOL2	14210	2779	CD4 mem	T_CD4	4.502884865	1.244255424	1	clonotype852	clonotype852
AGTAGTCTCTGCTTGC-1	ND02	POOL1	9923	2124	CD4 mem	T_CD4	4.608327389	1.228972793	0	clonotype853	clonotype853
AGTCTTTAGACTAGGC-1	ND02	POOL2	5598	1542	CD4 mem	T_CD4	4.984235764	1.529537559	0	clonotype854	clonotype854
AGTCTTTAGCCAACAG-1	ND02	POOL2	6428	1672	CD4 naive	T_CD4	6.606530666	1.605280638	1	clonotype856	clonotype856
AGTCTTTAGCCCAACC-1	ND02	POOL2	11125	2197	CD4 mem	T_CD4	4.677110195	0.98264128	0	clonotype857	clonotype857
AGTCTTTAGCTGAAAT-1	ND02	POOL1	5934	1663	CD4 mem	T_CD4	5.24548912	0.887234688	0	clonotype859	clonotype859
AGTCTTTAGCTGCGAA-1	ND02	POOL2	13319	2694	CD4 mem	T_CD4	4.806049347	1.152630687	1	clonotype860	clonotype860
AGTCTTTCACCGAAAG-1	ND02	POOL1	13101	2715	CD4 mem	T_CD4	4.377305984	1.425827265	1	clonotype865	clonotype865
AGTCTTTGTACGCACC-1	ND02	POOL2	4978	1366	CD4 naive	T_CD4	6.964586258	1.961576104	0	clonotype868	clonotype868
AGTGAGGTCCTGCTTG-1	ND02	POOL1	8034	1957	CD4 mem	T_CD4	4.579015255	0.992707014	0	clonotype877	clonotype877
AGTGTCAGTCACACGC-1	ND02	POOL1	5541	1549	CD4 mem	T_CD4	4.83535099	1.027664065	0	clonotype889	clonotype889
AGTGTCAGTTAGAACA-1	ND02	POOL2	7033	1591	CD4 naive	T_CD4	6.68526268	1.073693275	0	clonotype891	clonotype891
ATAACGCCACTCAGGC-1	ND02	POOL2	13444	2589	CD4 mem	T_CD4	4.47836256	1.080522895	2	clonotype900	clonotype900
ATAACGCGTAATCACC-1	ND02	POOL2	4180	1386	CD4 mem	T_CD4	4.652540684	1.104652524	0	clonotype901	clonotype901
ATAACGCTCAACACCA-1	ND02	POOL2	5855	1755	CD4 mem	T_CD4	3.489738941	3.074040174	0	clonotype902	clonotype902
ATAAGAGGTCAACATC-1	ND02	POOL1	2367	861	CD4 naive	T_CD4	8.016941071	2.514541626	0	clonotype907	clonotype907
ATAAGAGTCATCACCC-1	ND02	POOL1	8686	1884	CD4 mem	T_CD4	5.12120533	0.97890687	0	clonotype908	clonotype908
ATAGACCCATCTGGTA-1	ND02	POOL2	6755	1625	CD4 naive	T_CD4	6.537916183	1.227184534	1	clonotype912	clonotype912
ATAGACCGTGCAACTT-1	ND02	POOL2	6717	1735	CD4 naive	T_CD4	6.69348526	0.966922581	1	clonotype915	clonotype915
ATAGACCTCGTACCGG-1	ND02	POOL2	5706	1591	CD4 mem	T_CD4	5.634859085	1.01880753	0	clonotype916	clonotype916
ATCATCTAGGCTCAGA-1	ND02	POOL2	7158	1933	CD4 mem	T_CD4	5.406699181	0.982733846	1	clonotype920	clonotype920
ATCATCTCACTTAACG-1	ND02	POOL2	10517	2362	CD4 naive	T_CD4	6.268231392	0.946944296	1	clonotype921	clonotype921
ATCATCTGTTCCCGAG-1	ND02	POOL2	11068	2457	CD4 mem	T_CD4	5.045135021	1.566831946	2	clonotype923	clonotype923
ATCATCTTCTGCCAGG-1	ND02	POOL1	4415	1365	CD4 naive	T_CD4	6.092093468	1.419295669	0	clonotype924	clonotype924
ATCATGGGTATAGGGC-1	ND02	POOL2	4654	1331	CD4 naive	T_CD4	6.503129959	1.334347725	0	clonotype928	clonotype928
ATCCACCCAAAGTGCG-1	ND02	POOL2	7044	1773	CD4 naive	T_CD4	5.768609524	1.210194349	1	clonotype935	clonotype935
ATCCACCGTCCGCTGA-1	ND02	POOL2	3278	890	CD4 naive	T_CD4	7.197078705	1.908267379	0	clonotype941	clonotype941
ATCCACCTCTTTACAC-1	ND02	POOL1	1863	773	CD4 naive	T_CD4	6.8647089	1.211779952	1	NA	NA
ATCCGAATCAGGATCT-1	ND02	POOL1	11530	2477	CD4 mem	T_CD4	4.793893814	1.017696857	0	clonotype946	clonotype946
ATCCGAATCCGTACAA-1	ND02	POOL2	17339	3305	CD4 mem	T_CD4	5.242011547	0.937244296	1	clonotype948	clonotype948
ATCGAGTAGCACAGGT-1	ND02	POOL2	6818	1720	CD4 mem	T_CD4	5.094287395	1.30028379	0	clonotype949	clonotype949
ATCGAGTGTGCCTGCA-1	ND02	POOL2	4334	1067	CD4 mem	T_CD4	5.325481892	1.059077263	0	clonotype953	clonotype953
ATCGAGTGTTGTCTTT-1	ND02	POOL2	4132	1424	CD4 naive	T_CD4	6.550991535	1.128391981	1	clonotype215	clonotype215
ATCGAGTTCTCCGGTT-1	ND02	POOL2	3190	1075	CD4 mem	T_CD4	2.914904833	2.857867956	0	clonotype957	clonotype957
ATCTACTAGTCCATAC-1	ND02	POOL2	5438	1526	CD4 naive	T_CD4	6.467611313	1.187404513	1	clonotype959	clonotype959
ATCTACTCACATTAGC-1	ND02	POOL1	8545	2120	CD4 mem	T_CD4	4.976614475	1.187178969	0	clonotype960	clonotype960
ATCTACTTCTACTTAC-1	ND02	POOL2	13544	2701	CD4 mem	T_CD4	5.182263374	1.055488467	1	clonotype967	clonotype967
ATCTGCCGTGCGGTAA-1	ND02	POOL2	12625	2683	CD4 Treg	T_CD4	2.330148458	3.14128089	2	clonotype971	clonotype971
ATCTGCCTCACGCATA-1	ND02	POOL1	4059	1300	CD4 naive	T_CD4	6.717357159	1.409684777	0	clonotype972	clonotype972
ATGAGGGAGCGTGAGT-1	ND02	POOL1	7006	1782	CD4 mem	T_CD4	5.191064835	0.956899047	1	clonotype974	clonotype974
ATGAGGGGTGTTCTTT-1	ND02	POOL2	4691	1234	CD4 naive	T_CD4	6.840070724	1.341849685	1	clonotype979	clonotype979
ATGAGGGTCAGCATGT-1	ND02	POOL1	7660	1907	CD4 naive	T_CD4	6.061737061	1.409416318	1	clonotype982	clonotype982
ATGCGATAGAGACTAT-1	ND02	POOL2	7887	2064	CD4 mem	T_CD4	4.532849312	1.04255414	0	clonotype984	clonotype984
ATGCGATAGCTAACTC-1	ND02	POOL1	9827	2154	CD4 mem	T_CD4	5.238330841	1.063156486	0	clonotype985	clonotype985
ATGCGATAGTCTCCTC-1	ND02	POOL1	5652	1629	CD4 mem	T_CD4	4.8352561	1.118275642	0	clonotype986	clonotype986
ATGGGAGAGACACTAA-1	ND02	POOL1	7767	1934	CD4 mem	T_CD4	4.280055523	1.105878234	0	NA	NA
ATGGGAGCAGCTGGCT-1	ND02	POOL2	4849	1348	CD4 mem	T_CD4	4.611744404	1.223071694	0	clonotype991	clonotype991
ATGGGAGCAGGAACGT-1	ND02	POOL1	9118	2256	CD4 mem	T_CD4	4.802867889	0.950506628	0	clonotype992	clonotype992
ATGGGAGGTTGTGGCC-1	ND02	POOL1	10257	2416	CD4 mem	T_CD4	4.60637331	1.038334966	1	clonotype24	clonotype24
ATTACTCCATCACAAC-1	ND02	POOL2	6147	1551	CD4 mem	T_CD4	5.308523178	1.112577438	1	clonotype1004	clonotype1004
ATTATCCAGAGGACGG-1	ND02	POOL2	7030	1925	CD4 Treg	T_CD4	2.591591358	3.046713591	0	clonotype1006	clonotype1006
ATTATCCCAAGAAAGG-1	ND02	POOL2	8038	1816	CD4 naive	T_CD4	6.038522243	1.689458847	1	clonotype1007	clonotype1007
ATTATCCGTAGCGTGA-1	ND02	POOL1	3869	1352	CD4 naive	T_CD4	6.237204552	1.418902397	0	clonotype1010	clonotype1010
ATTATCCGTCAGAAGC-1	ND02	POOL2	4893	1366	CD4 naive	T_CD4	6.439216137	1.302434921	0	clonotype1011	clonotype1011
ATTATCCTCCAGATCA-1	ND02	POOL1	8073	1706	CD4 naive	T_CD4	6.419672489	1.255624533	0	clonotype1015	clonotype1015
ATTCTACCAAGGCTCC-1	ND02	POOL1	4715	1371	CD4 naive	T_CD4	6.019789219	1.110706449	1	clonotype1016	clonotype1016
ATTGGACAGAGCAATT-1	ND02	POOL2	7678	1844	CD4 mem	T_CD4	5.615880013	1.006068349	0	clonotype1019	clonotype1019
ATTGGACGTAATTGGA-1	ND02	POOL2	4906	1329	CD4 mem	T_CD4	4.572236538	2.529305458	0	clonotype1020	clonotype1020
ATTGGACTCATACGGT-1	ND02	POOL2	6238	1474	CD4 naive	T_CD4	6.104506969	1.170075774	1	clonotype1021	clonotype1021
ATTGGACTCTCGTATT-1	ND02	POOL2	11535	2500	CD4 naive	T_CD4	5.741871357	1.154501796	1	clonotype1022	clonotype1022
ATTGGTGCAGACACTT-1	ND02	POOL2	6809	1708	CD4 naive	T_CD4	6.058673382	0.939552128	0	clonotype1023	clonotype1023
ATTGGTGTCCCTAACC-1	ND02	POOL1	5190	1633	CD4 naive	T_CD4	5.917511463	1.257835746	1	clonotype1025	clonotype1025
ATTTCTGCACCATGTA-1	ND02	POOL2	4946	1380	CD4 mem	T_CD4	4.99352026	1.027348518	0	clonotype1031	clonotype1031
ATTTCTGCATCACGTA-1	ND02	POOL2	7124	1694	CD4 mem	T_CD4	3.475483656	1.802255392	0	clonotype1032	clonotype1032
ATTTCTGTCCAAGTAC-1	ND02	POOL2	4877	1236	CD4 naive	T_CD4	6.633970261	1.691664219	0	clonotype1033	clonotype1033
CAACCAATCAGCGACC-1	ND02	POOL2	4031	1401	CD4 Treg	T_CD4	2.406254053	3.139790058	0	clonotype1041	clonotype1041
CAACCTCGTGTGACCC-1	ND02	POOL2	4133	1107	CD4 naive	T_CD4	6.174062729	1.045020223	0	clonotype1042	clonotype1042_clonotype2535
CAACCTCTCTCCGGTT-1	ND02	POOL1	7807	1749	CD4 naive	T_CD4	5.726433277	0.706118941	0	clonotype1044	clonotype1044
CAAGAAAAGCCAGTTT-1	ND02	POOL1	8583	1786	CD4 naive	T_CD4	6.395270348	1.011041284	0	clonotype1046	clonotype1046
CAAGAAACATCATCCC-1	ND02	POOL1	7190	1684	CD4 naive	T_CD4	6.100713253	0.803274095	1	clonotype1049	clonotype1049
CAAGAAATCAGGCGAA-1	ND02	POOL2	9151	2075	CD4 naive	T_CD4	5.623795986	1.178509831	0	clonotype1052	clonotype1052
CAAGAAATCGCCGTGA-1	ND02	POOL1	2558	876	CD4 mem	T_CD4	4.98433876	1.000446916	0	clonotype249	clonotype249
CAAGATCCAGGTCTCG-1	ND02	POOL2	10646	2422	CD4 mem	T_CD4	4.926747322	1.208499908	1	clonotype1053	clonotype1053
CAAGGCCTCCCAAGAT-1	ND02	POOL1	4329	1538	CD4 mem	T_CD4	4.314670086	1.226845145	0	clonotype122	clonotype122
CAAGTTGAGTGTCTCA-1	ND02	POOL2	6484	1749	CD4 mem	T_CD4	5.31798315	1.145733118	0	clonotype1060	clonotype1060
CAAGTTGCACTTACGA-1	ND02	POOL1	6084	1521	CD4 naive	T_CD4	5.682277203	1.566380858	0	clonotype1062	clonotype1062
CACAAACTCATACGGT-1	ND02	POOL2	8823	2099	CD4 naive	T_CD4	5.655209064	1.005041838	1	clonotype1072	clonotype1072
CACACAACATGTCCTC-1	ND02	POOL1	5844	1655	CD4 mem	T_CD4	5.47125721	0.909000933	0	clonotype1075	clonotype1075
CACACCTAGTGAAGAG-1	ND02	POOL2	5985	1407	CD4 naive	T_CD4	6.644472599	1.246099591	1	clonotype1080	clonotype1080
CACACCTCATTTGCCC-1	ND02	POOL1	9189	2114	CD4 mem	T_CD4	4.497319698	0.969289124	2	NA	NA
CACACTCAGCTAAGAT-1	ND02	POOL2	11785	2474	CD4 mem	T_CD4	4.860954762	1.44378829	1	clonotype1086	clonotype1086
CACACTCCAGATGAGC-1	ND02	POOL2	8010	2057	CD4 naive	T_CD4	5.641033649	1.200716257	1	clonotype1088	clonotype1088
CACACTCTCAAGCCTA-1	ND02	POOL1	10415	2206	CD4 mem	T_CD4	4.863082886	0.914226472	0	clonotype1090	clonotype1090
CACACTCTCTTACCTA-1	ND02	POOL1	6328	1704	CD4 naive	T_CD4	6.928112507	1.900699377	0	clonotype1091	clonotype1091
CACAGGCCACCATCCT-1	ND02	POOL1	7593	2088	CD4 mem	T_CD4	2.801922083	2.553997517	0	clonotype1092	clonotype1092
CACAGGCGTCAGTGGA-1	ND02	POOL1	2198	735	CD4 naive	T_CD4	6.269250393	3.872426033	1	clonotype1094	clonotype1094
CACAGGCGTCTTTCAT-1	ND02	POOL2	7172	1798	CD4 mem	T_CD4	4.187822342	1.402005196	0	clonotype1095	clonotype1095
CACAGTAAGATAGGAG-1	ND02	POOL1	8889	2252	CD4 naive	T_CD4	5.954690456	1.226942301	1	clonotype1096	clonotype1096
CACAGTAAGCTGCAAG-1	ND02	POOL2	11531	2510	CD4 Treg	T_CD4	2.451500893	2.935412884	0	clonotype1098	clonotype1098
CACAGTAGTTAAGGGC-1	ND02	POOL1	14226	2945	CD4 mem	T_CD4	2.654314995	2.823924303	1	clonotype7	clonotype7
CACAGTAGTTCCACAA-1	ND02	POOL2	5365	1447	CD4 naive	T_CD4	6.618634701	1.198669553	0	clonotype1099	clonotype1099
CACAGTATCCACTCCA-1	ND02	POOL2	5879	1599	CD4 naive	T_CD4	5.564243793	1.264109731	1	clonotype1100	clonotype1100
CACATAGGTAAATGAC-1	ND02	POOL1	6836	1763	CD4 mem	T_CD4	4.699744225	1.041164279	0	clonotype15	clonotype15
CACATTTAGCCAGAAC-1	ND02	POOL2	5586	1583	CD4 mem	T_CD4	5.310955524	1.395452142	0	clonotype1108	clonotype1108
CACATTTAGGGTGTGT-1	ND02	POOL1	4041	1084	CD4 naive	T_CD4	7.157392979	1.787324786	0	clonotype1109	clonotype1109
CACCACTAGGATGGAA-1	ND02	POOL2	3664	1435	CD4 naive	T_CD4	6.226640701	2.096724749	0	clonotype1112	clonotype1112
CACCACTCACAGTCGC-1	ND02	POOL1	6020	1571	CD4 mem	T_CD4	4.439301968	0.934048712	0	clonotype1113	clonotype1113
CACCACTGTAGGGTAC-1	ND02	POOL1	5813	1569	CD4 mem	T_CD4	5.36254406	0.827795506	0	clonotype1115	clonotype1115
CACCACTGTTAAAGAC-1	ND02	POOL1	7394	1843	CD4 mem	T_CD4	5.693856239	0.988565266	0	clonotype1118	clonotype1118
CACCAGGCAAATACAG-1	ND02	POOL1	7524	1854	unassigned	T_CD4	7.375946045	1.902634263	1	clonotype1119	clonotype1119
CACCAGGCAAGCTGGA-1	ND02	POOL2	2613	980	CD4 naive	T_CD4	6.699001789	1.390629411	0	clonotype1120	clonotype1120
CACCAGGCACACCGAC-1	ND02	POOL1	7266	1962	CD4 mem	T_CD4	3.848186255	1.717164516	1	clonotype71	clonotype71
CACCAGGGTAAACACA-1	ND02	POOL1	6131	1493	CD4 naive	T_CD4	7.262906551	2.229090929	1	clonotype1121	clonotype1121
CACCAGGGTCTCTTAT-1	ND02	POOL1	4317	1257	CD4 mem	T_CD4	5.642478466	1.321213245	0	clonotype1123	clonotype1123
CACCAGGGTTGGTGGA-1	ND02	POOL2	11514	2472	CD4 mem	T_CD4	5.227716446	0.988529146	1	clonotype1124	clonotype1124
CACCTTGAGGACAGAA-1	ND02	POOL2	20018	3419	CD4 mem	T_CD4	4.71609354	1.10385704	1	clonotype1125	clonotype1125
CACCTTGCACTGTCGG-1	ND02	POOL2	3203	1220	CD4 mem	T_CD4	5.703404903	1.190613031	0	clonotype1128	clonotype1128
CACCTTGCAGCGAACA-1	ND02	POOL1	8453	2052	CD4 naive	T_CD4	6.060882568	1.274588346	2	clonotype1129	clonotype1129
CACCTTGCATCGACGC-1	ND02	POOL1	6441	1763	CD4 mem	T_CD4	4.558515549	1.216289759	0	clonotype1130	clonotype1130
CACCTTGGTCTAACGT-1	ND02	POOL2	8531	1960	CD4 mem	T_CD4	5.028769016	1.042263865	0	clonotype1132	clonotype1132
CACCTTGTCCGTAGGC-1	ND02	POOL2	6075	1516	CD4 naive	T_CD4	6.565257549	1.277649879	1	clonotype1134	clonotype1134
CACCTTGTCTAACTTC-1	ND02	POOL1	8177	2074	CD4 naive	T_CD4	6.1168437	1.215898514	0	clonotype1135	clonotype1135
CACTCCAAGTGTCCAT-1	ND02	POOL1	6396	1744	CD4 mem	T_CD4	4.743797302	1.048887014	0	clonotype1137	clonotype1137
CAGAATCCATACGCCG-1	ND02	POOL2	12438	2499	CD4 mem	T_CD4	5.199311733	1.920849681	1	clonotype1141	clonotype1141
CAGAATCTCCTATTCA-1	ND02	POOL2	6608	1712	CD4 naive	T_CD4	6.746370792	1.491531968	1	clonotype1146	clonotype1146
CAGAGAGAGATGTTAG-1	ND02	POOL1	5834	1448	CD4 mem	T_CD4	4.688598156	1.065297961	0	clonotype1149	clonotype1149
CAGAGAGTCCGCATCT-1	ND02	POOL2	15183	2790	CD4 mem	T_CD4	4.882600307	1.06546247	1	clonotype1153	clonotype1153
CAGATCAAGAGAACAG-1	ND02	POOL2	10024	2152	CD4 naive	T_CD4	5.552054405	1.06328845	1	clonotype1154	clonotype1154
CAGCATACATGCGCAC-1	ND02	POOL1	3121	1073	CD4 naive	T_CD4	6.122738838	0.848589838	0	clonotype1166	clonotype1166
CAGCATAGTTGCCTCT-1	ND02	POOL1	7160	1663	CD4 mem	T_CD4	5.685585022	0.979029953	0	clonotype1169	clonotype1169
CAGCCGAAGCCACGTC-1	ND02	POOL1	4858	1297	CD4 mem	T_CD4	5.265641212	0.998842657	0	clonotype1171	clonotype1171
CAGCCGAAGCCTATGT-1	ND02	POOL2	7877	1776	CD4 mem	T_CD4	5.720735073	0.97912699	0	clonotype1172	clonotype1172
CAGCCGAAGGCATGGT-1	ND02	POOL1	4196	1058	CD4 naive	T_CD4	6.655395508	1.081080675	1	clonotype1173	clonotype1173
CAGCGACCATCTGGTA-1	ND02	POOL1	5796	1547	CD4 mem	T_CD4	4.657790661	0.705546021	0	clonotype1177	clonotype1177
CAGCGACCATTACCTT-1	ND02	POOL2	12793	2580	CD4 mem	T_CD4	5.136619091	1.045639992	1	clonotype1178	clonotype1178
CAGCGACGTTCTGTTT-1	ND02	POOL2	6066	1836	CD4 mem	T_CD4	5.607813358	1.057756186	1	clonotype1179	clonotype1179
CAGCGACTCGTTTAGG-1	ND02	POOL2	6159	1547	CD4 naive	T_CD4	6.699931145	1.355781794	1	clonotype1181	clonotype1181
CAGCTAAAGCCCAATT-1	ND02	POOL1	3815	1397	CD4 naive	T_CD4	6.8512187	1.247866154	1	clonotype45	clonotype45
CAGCTAACATGCAATC-1	ND02	POOL1	8800	2278	CD4 mem	T_CD4	4.718033314	0.954159975	1	clonotype1187	clonotype1187
CAGCTAAGTAATTGGA-1	ND02	POOL2	5119	1336	CD4 naive	T_CD4	6.292023182	2.122205496	1	clonotype1188	clonotype1188
CAGCTAAGTAGGGACT-1	ND02	POOL1	12461	2797	CD4 Treg	T_CD4	2.278974295	3.11409235	1	clonotype194	clonotype194
CAGCTGGCACCATGTA-1	ND02	POOL2	3170	1100	CD4 mem	T_CD4	4.318748951	1.111704946	0	clonotype1191	clonotype1191
CAGCTGGTCATAAAGG-1	ND02	POOL2	9231	2053	CD4 naive	T_CD4	6.868298531	1.419851661	1	clonotype1192	clonotype1192
CAGGTGCGTATCACCA-1	ND02	POOL1	5854	1974	CD4 naive	T_CD4	6.180052757	1.134507179	1	clonotype1194	clonotype1194
CAGGTGCGTTGGACCC-1	ND02	POOL1	12761	2452	CD4 mem	T_CD4	4.811027527	0.98128885	1	clonotype1197	clonotype1197
CAGGTGCGTTGGTTTG-1	ND02	POOL2	4644	1255	CD4 naive	T_CD4	5.707900047	1.628788948	0	clonotype1198	clonotype1198
CAGGTGCTCCTCCTAG-1	ND02	POOL2	9265	2048	CD4 mem	T_CD4	4.525823593	1.138843417	2	clonotype1199	clonotype1199
CAGTAACAGACTAAGT-1	ND02	POOL1	6662	1664	CD4 naive	T_CD4	6.567603588	1.069768667	1	clonotype93	clonotype93
CAGTAACGTAGGACAC-1	ND02	POOL2	3952	1236	CD4 naive	T_CD4	6.207962513	1.866917372	1	clonotype1204	clonotype1204
CATATGGCATCCCATC-1	ND02	POOL2	4485	1015	CD4 naive	T_CD4	7.19082737	1.856266975	1	clonotype1212	clonotype1212
CATATGGGTGATGTCT-1	ND02	POOL2	3807	1067	CD4 naive	T_CD4	6.739779472	1.160909653	1	NA	NA
CATATGGTCGTATCAG-1	ND02	POOL2	15081	2858	CD4 mem	T_CD4	5.087994099	1.059206963	1	clonotype1213	clonotype1213
CATATTCCATCAGTAC-1	ND02	POOL2	9272	2061	CD4 mem	T_CD4	4.624597549	3.234834433	1	clonotype1219	clonotype1219
CATATTCGTGACTCAT-1	ND02	POOL1	1679	767	CD4 naive	T_CD4	6.559904099	1.489565849	0	clonotype1222	clonotype1222
CATATTCTCGGTTAAC-1	ND02	POOL2	6918	1500	CD4 naive	T_CD4	6.591906548	1.133568048	0	clonotype1224	clonotype1224
CATCAAGAGAAGGACA-1	ND02	POOL2	4468	1174	CD4 naive	T_CD4	7.726492405	2.419343472	1	clonotype1226	clonotype1226
CATCAAGCACGAGAGT-1	ND02	POOL2	9275	2118	CD4 mem	T_CD4	3.948280334	2.015036106	1	clonotype8	clonotype8
CATCAGAAGCGATATA-1	ND02	POOL2	8906	2025	CD4 mem	T_CD4	4.347597599	1.064484835	0	clonotype1230	clonotype1230
CATCAGACAGTAAGAT-1	ND02	POOL2	6637	1914	CD4 mem	T_CD4	2.734874725	2.820306778	0	clonotype261	clonotype261
CATCAGAGTGCCTGTG-1	ND02	POOL2	3417	1131	CD4 naive	T_CD4	6.559987545	1.651809931	0	clonotype1235	clonotype1235
CATCAGATCTGTTGAG-1	ND02	POOL1	6269	1606	CD4 naive	T_CD4	5.551998138	1.265169501	0	clonotype1236	clonotype1236
CATCCACCAGCGTCCA-1	ND02	POOL1	3359	1120	CD4 mem	T_CD4	4.605369568	1.088002443	0	clonotype1237	clonotype1237
CATCCACTCCGCGGTA-1	ND02	POOL2	11648	2508	CD4 naive	T_CD4	5.652690887	1.410364389	1	clonotype1238	clonotype1238
CATCCACTCTGGCGTG-1	ND02	POOL2	11009	2312	CD4 naive	T_CD4	5.912250996	1.209205151	0	clonotype1239	clonotype1239
CATCGAAAGACTGGGT-1	ND02	POOL1	11811	2703	CD4 mem	T_CD4	4.66510582	0.996224761	0	clonotype1241	clonotype1241
CATCGAAAGAGGGCTT-1	ND02	POOL1	10285	2432	CD4 mem	T_CD4	2.6131742	3.091085196	1	clonotype7	clonotype7
CATCGAAAGCAGCCTC-1	ND02	POOL1	3975	1064	CD4 naive	T_CD4	6.78661871	1.197780252	1	clonotype1242	clonotype1242
CATCGAAAGCTAGGCA-1	ND02	POOL1	8029	1679	CD4 mem	T_CD4	4.84614563	1.37444365	0	clonotype1243	clonotype1243
CATCGAAGTAAACACA-1	ND02	POOL2	4791	1335	CD4 naive	T_CD4	6.798321724	1.168732762	0	clonotype1247	clonotype1247
CATCGAAGTGTAATGA-1	ND02	POOL1	8786	1876	CD4 naive	T_CD4	6.668436527	1.186202645	1	clonotype1248	clonotype1248
CATCGGGAGTTAGCGG-1	ND02	POOL1	2574	716	CD4 naive	T_CD4	6.911241531	1.212244987	0	clonotype1254	clonotype1254
CATCGGGCACAGATTC-1	ND02	POOL1	6435	1642	CD4 mem	T_CD4	5.697107315	0.919011474	0	NA	NA
CATGACACAGCTCCGA-1	ND02	POOL2	7598	1726	CD4 mem	T_CD4	5.113460064	1.044657111	0	clonotype1262	clonotype1262
CATGACATCAAAGACA-1	ND02	POOL1	12114	2602	CD4 naive	T_CD4	5.907897472	0.958880246	1	clonotype1265	clonotype1265
CATGCCTAGGTGATTA-1	ND02	POOL1	8193	2156	CD4 mem	T_CD4	5.015755177	0.846867442	0	clonotype245	clonotype245
CATGGCGAGGACATTA-1	ND02	POOL1	11557	2657	CD4 naive	T_CD4	5.979384899	1.168282628	1	clonotype1274	clonotype1274
CATGGCGAGGTGGGTT-1	ND02	POOL1	6635	1791	CD4 mem	T_CD4	5.077523232	1.077271938	0	clonotype1275	clonotype1275
CATGGCGGTCGTCTTC-1	ND02	POOL2	6404	1624	CD4 mem	T_CD4	4.903410912	0.952551126	0	clonotype1277	clonotype1277
CATGGCGGTGTGAAAT-1	ND02	POOL2	7035	1664	CD4 naive	T_CD4	6.008913994	1.017578244	0	clonotype1278	clonotype1278
CATGGCGTCCAAACTG-1	ND02	POOL1	6918	1883	CD4 mem	T_CD4	2.672347546	2.581384659	0	clonotype1281	clonotype1281
CATTATCAGGCGTACA-1	ND02	POOL2	8322	1929	CD4 naive	T_CD4	6.283500671	1.274658322	1	clonotype1282	clonotype1282
CATTATCCAAGTAATG-1	ND02	POOL1	10604	2206	CD4 mem	T_CD4	4.645562649	1.092238545	0	clonotype1284	clonotype1284
CATTATCGTACTCGCG-1	ND02	POOL1	15368	2859	CD4 mem	T_CD4	4.990694523	1.269877076	1	clonotype1286	clonotype1286
CATTCGCAGAATTCCC-1	ND02	POOL2	11277	2275	CD4 mem	T_CD4	5.353788853	1.153248191	0	NA	NA
CATTCGCCACAAGCCC-1	ND02	POOL2	6319	1533	CD4 mem	T_CD4	4.863915443	0.94795233	0	clonotype1289	clonotype1289
CATTCGCCAGACTCGC-1	ND02	POOL2	5598	1331	CD4 naive	T_CD4	6.899369717	1.17050612	1	clonotype1290	clonotype1290
CATTCGCGTAAGTGTA-1	ND02	POOL2	5493	1544	CD4 naive	T_CD4	5.766720772	1.113736868	0	clonotype1291	clonotype1291
CATTCGCTCGGCTACG-1	ND02	POOL2	10856	2304	CD4 mem	T_CD4	4.838343143	0.852367282	1	clonotype1293	clonotype1293
CCAATCCCAATAACGA-1	ND02	POOL2	8467	2051	CD4 mem	T_CD4	2.593479156	2.893221378	0	clonotype1295	clonotype1295
CCAATCCGTCAGAAGC-1	ND02	POOL2	12401	2497	CD4 mem	T_CD4	3.772204638	1.580154896	0	clonotype1299	clonotype1299
CCAATCCGTGTGACGA-1	ND02	POOL2	8570	2206	CD4 naive	T_CD4	5.623078346	1.314870596	1	clonotype1301	clonotype1301
CCAATCCTCCACGTGG-1	ND02	POOL2	5858	1626	CD4 mem	T_CD4	2.881273031	2.37073493	1	clonotype1303	clonotype1303
CCAATCCTCCTACAGA-1	ND02	POOL2	6176	1933	CD4 mem	T_CD4	5.107307911	1.039344311	0	clonotype1304	clonotype1304
CCACCTAAGACTGTAA-1	ND02	POOL1	7415	1916	CD4 mem	T_CD4	4.626882553	1.143867254	0	clonotype1305	clonotype1305
CCACCTAAGGGTCTCC-1	ND02	POOL1	6130	1743	CD4 mem	T_CD4	4.471150398	1.06723094	1	clonotype17	clonotype17
CCACCTAAGTGTACCT-1	ND02	POOL1	6495	1805	CD4 Treg	T_CD4	2.521617889	3.055604458	0	clonotype1307	clonotype1307
CCACCTAAGTTAACGA-1	ND02	POOL2	2473	985	CD4 naive	T_CD4	6.447392941	0.873020947	0	clonotype1308	clonotype1308
CCACCTACAGGGTATG-1	ND02	POOL1	7327	1925	CD4 mem	T_CD4	4.429301262	1.181587696	0	clonotype1310	clonotype1310
CCACCTACATCCGTGG-1	ND02	POOL2	11102	2045	CD4 mem	T_CD4	5.600001335	1.301195025	1	clonotype1311	clonotype1311
CCACCTATCCTATTCA-1	ND02	POOL1	6742	2157	CD4 mem	T_CD4	2.26881814	0.445966899	0	clonotype1315	clonotype1315
CCACGGAAGGTGGGTT-1	ND02	POOL2	9640	2006	CD4 mem	T_CD4	5.206568718	0.861631751	0	clonotype1317	clonotype1317
CCACTACCACACGCTG-1	ND02	POOL1	4106	1114	CD4 naive	T_CD4	6.976973057	1.501480103	1	clonotype196	clonotype196
CCACTACTCGAGCCCA-1	ND02	POOL1	5822	1492	CD4 mem	T_CD4	4.597727299	1.597223878	0	clonotype1326	clonotype1326
CCAGCGACATAACCTG-1	ND02	POOL2	17031	3029	CD4 mem	T_CD4	4.668504238	1.120369077	1	clonotype15	clonotype15
CCAGCGAGTAAGTTCC-1	ND02	POOL2	8461	1973	CD4 mem	T_CD4	4.847167015	0.996349514	1	clonotype1329	clonotype1329
CCATGTCGTAAATGTG-1	ND02	POOL1	8659	2249	CD4 mem	T_CD4	2.658750534	2.943186045	0	clonotype1335	clonotype1335
CCATGTCGTTGTGGCC-1	ND02	POOL2	5077	1354	CD4 naive	T_CD4	6.259776592	0.972031474	0	clonotype1337	clonotype1337
CCATTCGAGGAACTGC-1	ND02	POOL2	3624	997	CD4 naive	T_CD4	5.910722733	0.915739119	0	clonotype1338	clonotype1338
CCATTCGGTTGCCTCT-1	ND02	POOL1	4620	1392	CD4 mem	T_CD4	4.542348385	1.000802517	0	clonotype1341	clonotype1341
CCCAATCAGGGCATGT-1	ND02	POOL1	5539	1327	CD4 naive	T_CD4	6.586493492	1.085987926	0	clonotype1342	clonotype1342
CCCAGTTAGACCCACC-1	ND02	POOL1	4813	1415	CD4 mem	T_CD4	4.740494728	1.019069672	0	clonotype1349	clonotype1349
CCCAGTTGTCGACTGC-1	ND02	POOL2	5731	1506	CD4 naive	T_CD4	7.033571243	1.558359861	1	clonotype1352	clonotype1352
CCCAGTTGTCTGATCA-1	ND02	POOL2	8396	2164	CD4 mem	T_CD4	5.641448498	0.991661251	1	NA	NA
CCCAGTTTCGGCTTGG-1	ND02	POOL1	9726	2253	CD4 mem	T_CD4	5.742053509	1.133722544	1	clonotype1353	clonotype1353
CCCAGTTTCGTTTATC-1	ND02	POOL2	4623	1254	CD4 naive	T_CD4	6.164109707	2.505444288	1	clonotype1354	clonotype1354
CCCAGTTTCTCGTATT-1	ND02	POOL2	10695	2448	CD4 mem	T_CD4	5.14066267	1.147289157	1	clonotype1355	clonotype1355
CCCATACCACATTCGA-1	ND02	POOL1	4406	1285	CD4 mem	T_CD4	4.999267101	1.438874483	1	clonotype1356	clonotype1356
CCCTCCTGTACAGACG-1	ND02	POOL2	8411	2241	CD4 mem	T_CD4	4.646381378	1.115766287	0	clonotype1360	clonotype1360
CCCTCCTGTCCAGTAT-1	ND02	POOL1	6678	1852	CD4 mem	T_CD4	5.154881954	1.045812488	0	clonotype1361	clonotype1361
CCCTCCTGTCTCCCTA-1	ND02	POOL1	2544	994	CD4 naive	T_CD4	6.316497803	0.980467558	0	clonotype270	clonotype270
CCGGGATCATGCGCAC-1	ND02	POOL2	3101	1086	CD4 mem	T_CD4	4.573411942	0.988961518	0	clonotype1364	clonotype1364
CCGGGATTCCCATTTA-1	ND02	POOL1	3507	1029	CD4 naive	T_CD4	6.117020607	0.947549701	0	clonotype1365	clonotype1365
CCGGGATTCGGAATCT-1	ND02	POOL2	3506	923	CD4 naive	T_CD4	7.368355274	2.247404099	0	clonotype1367	clonotype1367
CCGGTAGCAGGCGATA-1	ND02	POOL1	7522	1813	CD4 mem	T_CD4	4.891075134	0.80351907	0	clonotype1374	clonotype1374
CCGTACTGTAAGTGGC-1	ND02	POOL1	6156	1683	CD4 mem	T_CD4	4.792638779	1.018334627	1	clonotype1382	clonotype1382
CCGTACTGTACGAAAT-1	ND02	POOL2	8492	1935	CD4 mem	T_CD4	3.940103531	1.317190289	0	clonotype1384	clonotype1384
CCGTACTTCCGGGTGT-1	ND02	POOL1	6649	1560	CD4 mem	T_CD4	4.860926628	1.117410541	0	clonotype1386	clonotype1386
CCGTACTTCTTGACGA-1	ND02	POOL2	4233	1091	CD4 naive	T_CD4	6.888086319	1.365323663	0	clonotype1389	clonotype1389
CCGTGGAAGGGCTTCC-1	ND02	POOL1	4974	1259	CD4 naive	T_CD4	5.939013481	1.015316725	0	clonotype1391	clonotype1391
CCGTGGACAAGAAAGG-1	ND02	POOL2	9000	2378	CD4 Treg	T_CD4	2.346158981	3.08031559	1	clonotype1392	clonotype1392
CCGTGGACATGGTAGG-1	ND02	POOL1	6958	1811	CD4 naive	T_CD4	5.84029007	1.352553487	1	clonotype1393	clonotype1393
CCGTGGATCATTTGGG-1	ND02	POOL1	7060	1922	CD4 mem	T_CD4	4.743113995	1.247865081	0	clonotype1395	clonotype1395
CCGTGGATCGGCCGAT-1	ND02	POOL1	4153	1157	CD4 mem	T_CD4	4.645924568	1.011286378	0	clonotype1396	clonotype1396
CCGTGGATCTTACCTA-1	ND02	POOL2	5869	1686	CD4 mem	T_CD4	4.686476707	1.114670634	0	clonotype1397	clonotype1397
CCGTTCATCTGTCCGT-1	ND02	POOL1	7024	1700	CD4 naive	T_CD4	6.588982582	0.907513142	1	clonotype1406	clonotype1406
CCTAAAGGTAGCGCTC-1	ND02	POOL1	5770	1177	CD4 naive	T_CD4	7.672242165	3.133728981	1	clonotype1410	clonotype1410
CCTAAAGGTTCGCTAA-1	ND02	POOL2	5435	1594	CD4 mem	T_CD4	5.062093735	1.021346331	0	clonotype1413	clonotype1413
CCTAAAGTCTGTCTAT-1	ND02	POOL2	6070	1660	CD4 mem	T_CD4	5.413594246	1.149054289	0	clonotype1415	clonotype1415
CCTACACGTACCGAGA-1	ND02	POOL1	3683	1281	CD4 Treg	T_CD4	2.56939292	3.226962328	0	clonotype1421	clonotype1421
CCTACACGTTGTGGCC-1	ND02	POOL2	6238	1502	CD4 naive	T_CD4	6.612753391	1.138324976	0	clonotype1425	clonotype1425
CCTACACTCAGCATGT-1	ND02	POOL1	6011	1674	CD4 mem	T_CD4	3.598417997	1.364536524	0	clonotype1426	clonotype1426
CCTACACTCTAACTGG-1	ND02	POOL1	6562	1917	CD4 mem	T_CD4	5.365931511	1.255708456	1	clonotype7	clonotype7
CCTACACTCTCGTTTA-1	ND02	POOL1	5538	1296	CD4 naive	T_CD4	7.664833069	3.408967733	1	clonotype134	clonotype134
CCTACCAAGCAGGTCA-1	ND02	POOL1	13818	2867	CD4 mem	T_CD4	3.142606974	2.139390707	1	clonotype1427	clonotype1427
CCTACCACACGAGGTA-1	ND02	POOL2	7820	1799	CD4 naive	T_CD4	6.018740654	0.943218231	0	clonotype1431	clonotype1431
CCTACCAGTGGACGAT-1	ND02	POOL2	10424	2147	CD4 mem	T_CD4	4.641370296	1.366949797	2	clonotype1432	clonotype1432
CCTACCATCTTCGGTC-1	ND02	POOL2	5370	1625	CD4 mem	T_CD4	5.346481323	1.477576375	0	clonotype1434	clonotype1434
CCTAGCTAGTAACCCT-1	ND02	POOL2	9029	1909	CD4 mem	T_CD4	4.988615036	1.051085114	1	clonotype1435	clonotype1435
CCTAGCTAGTTCGATC-1	ND02	POOL2	9724	1927	CD4 mem	T_CD4	3.741152525	1.498904586	0	clonotype1436	clonotype1436
CCTAGCTCACCTGGTG-1	ND02	POOL2	6536	1728	CD4 mem	T_CD4	4.725968838	1.197188854	0	clonotype1437	clonotype1437
CCTAGCTTCTGAAAGA-1	ND02	POOL1	6019	1825	CD4 mem	T_CD4	4.334317207	1.524507284	0	clonotype1441	clonotype1441
CCTATTAGTAATCACC-1	ND02	POOL2	3583	1033	CD4 naive	T_CD4	7.942011833	2.751769304	1	clonotype1445	clonotype1445
CCTATTATCCACGTTC-1	ND02	POOL1	7438	1912	CD4 mem	T_CD4	4.784968376	0.990750432	0	clonotype1447	clonotype1447
CCTATTATCTCAACTT-1	ND02	POOL1	8057	2029	CD4 naive	T_CD4	5.969686031	1.652698398	1	clonotype1450	clonotype1450
CCTCAGTCACAGATTC-1	ND02	POOL2	10809	2330	CD4 mem	T_CD4	4.683783054	1.112891555	1	clonotype1451	clonotype1451
CCTCAGTTCGACGGAA-1	ND02	POOL2	12412	2785	CD4 mem	T_CD4	4.326157093	1.202469707	0	clonotype1455	clonotype1455
CCTCTGAGTGGAAAGA-1	ND02	POOL2	3190	1015	CD4 naive	T_CD4	6.807222366	1.805069923	0	clonotype1461	clonotype1461
CCTTCCCCAATGACCT-1	ND02	POOL2	3753	1226	CD4 mem	T_CD4	4.575692177	1.092497706	0	clonotype1472	clonotype1472
CCTTCGAAGTTGAGTA-1	ND02	POOL2	8480	2128	CD4 mem	T_CD4	5.578939438	1.106768847	1	clonotype191	clonotype191
CCTTCGACAAGGTGTG-1	ND02	POOL2	10611	2169	CD4 naive	T_CD4	6.357699394	0.955981195	1	clonotype1483	clonotype1483
CCTTCGACATTATCTC-1	ND02	POOL1	6990	1867	CD4 mem	T_CD4	4.886431217	1.054446816	0	clonotype1484	clonotype1484
CCTTCGATCGCCCTTA-1	ND02	POOL1	5378	1387	CD4 mem	T_CD4	4.661506653	1.081350207	0	clonotype1487	clonotype1487
CCTTTCTCAGACGTAG-1	ND02	POOL2	7183	1706	CD4 naive	T_CD4	6.731956959	1.832988143	1	clonotype1491	clonotype1491
CGAACATCACCACGTG-1	ND02	POOL1	9824	2402	CD4 naive	T_CD4	5.689766407	1.133164525	1	clonotype93	clonotype93
CGAATGTAGTCCAGGA-1	ND02	POOL1	23150	3782	CD4 mem	T_CD4	4.758628368	1.023745298	1	clonotype1501	clonotype1501
CGAATGTCAACTTGAC-1	ND02	POOL1	2987	1086	CD4 naive	T_CD4	6.693582535	1.264405012	0	clonotype1502	clonotype1502
CGAATGTCAGAAGCAC-1	ND02	POOL1	5855	1427	CD4 mem	T_CD4	5.989772797	0.935746908	0	clonotype1503	clonotype1503
CGAATGTGTATCTGCA-1	ND02	POOL1	11173	2441	CD4 naive	T_CD4	5.927555084	1.572463274	1	clonotype1505	clonotype1505
CGACCTTCAAGACACG-1	ND02	POOL1	8693	1810	CD4 mem	T_CD4	5.00365448	0.371041298	1	clonotype138	clonotype138
CGACCTTCACGGATAG-1	ND02	POOL2	6744	1589	CD4 mem	T_CD4	3.49815464	1.801986694	0	clonotype1509	clonotype1509
CGACCTTCATTCACTT-1	ND02	POOL1	13172	2617	CD4 mem	T_CD4	4.866392136	0.855113864	0	clonotype1510	clonotype1510
CGACTTCTCCAGGGCT-1	ND02	POOL2	16486	3038	CD4 mem	T_CD4	5.413265228	0.94788897	1	clonotype1517	clonotype1517
CGAGAAGCAAAGTGCG-1	ND02	POOL2	6300	1639	CD4 mem	T_CD4	4.901854992	1.016887188	0	clonotype1520	clonotype1520
CGAGAAGGTTTGCATG-1	ND02	POOL1	5636	1506	CD4 naive	T_CD4	5.361308575	1.123905778	0	clonotype1521	clonotype1521
CGAGCACTCACGCGGT-1	ND02	POOL2	10665	2405	CD4 mem	T_CD4	5.086184978	1.096180439	1	clonotype1527	clonotype1527
CGAGCACTCTACCAGA-1	ND02	POOL2	8566	1885	CD4 mem	T_CD4	5.408183098	1.251851439	0	clonotype1528	clonotype1528
CGAGCCATCCCTAATT-1	ND02	POOL1	4193	1315	CD4 mem	T_CD4	5.95923233	0.774988234	1	clonotype285	clonotype285
CGATCGGAGCCGTCGT-1	ND02	POOL1	2560	836	CD4 mem	T_CD4	5.680705547	0.799277246	0	clonotype1535	clonotype1535
CGATCGGAGGATTCGG-1	ND02	POOL1	3638	1065	CD4 naive	T_CD4	6.841063023	1.398117065	1	clonotype1536	clonotype1536
CGATCGGAGTAACCCT-1	ND02	POOL1	6264	1438	CD4 mem	T_CD4	5.134393215	0.957462251	0	clonotype1538	clonotype1538
CGATCGGGTCAACATC-1	ND02	POOL2	9836	2057	CD4 mem	T_CD4	4.27622509	1.240965247	0	clonotype1541	clonotype1541
CGATCGGGTTATTCTC-1	ND02	POOL1	5267	1483	CD4 naive	T_CD4	6.43682003	1.05544436	0	clonotype1542	clonotype1542
CGATGTATCGAGGTAG-1	ND02	POOL2	6287	1623	CD4 mem	T_CD4	5.212989807	0.786016941	0	clonotype1551	clonotype1551
CGATGTATCGCCAAAT-1	ND02	POOL1	4281	1479	CD4 mem	T_CD4	5.842023373	1.34259212	1	clonotype285	clonotype285
CGATGTATCGTACCGG-1	ND02	POOL1	6311	1655	CD4 mem	T_CD4	4.413809776	1.226096034	0	clonotype1552	clonotype1552
CGATTGAGTCACAAGG-1	ND02	POOL2	5743	1797	CD4 Treg	T_CD4	2.335457563	3.030297756	0	clonotype1554	clonotype1554
CGATTGAGTGACTACT-1	ND02	POOL2	7576	2094	CD4 mem	T_CD4	4.579878807	1.053846598	0	clonotype1555	clonotype1555
CGCCAAGGTCACCTAA-1	ND02	POOL2	9944	2284	CD4 mem	T_CD4	4.843636513	1.066773891	0	clonotype1559	clonotype1559
CGCCAAGTCAACTCTT-1	ND02	POOL2	6363	1784	CD4 mem	T_CD4	4.32209301	1.187813282	0	NA	NA
CGCGGTAAGCGCTCCA-1	ND02	POOL1	8266	1650	CD4 mem	T_CD4	4.794661045	1.004360795	0	clonotype1563	clonotype1563
CGCGGTACATTATCTC-1	ND02	POOL1	5456	1563	CD4 naive	T_CD4	5.891767979	1.356111407	0	clonotype1567	clonotype1567
CGCGGTAGTCCTCTTG-1	ND02	POOL1	5562	1656	CD4 mem	T_CD4	4.890724182	1.002303839	0	clonotype1569	clonotype1569
CGCGTTTCACTAGTAC-1	ND02	POOL2	8551	1967	CD4 mem	T_CD4	4.411795139	1.109127402	0	clonotype1574	clonotype1574
CGCTATCCATTGGGCC-1	ND02	POOL1	13292	2610	CD4 naive	T_CD4	6.09764719	0.902432024	1	clonotype1581	clonotype1581
CGCTATCGTTGAGGTG-1	ND02	POOL2	9250	2013	CD4 naive	T_CD4	5.876253605	1.314213395	1	clonotype1582	clonotype1582
CGCTGGACACGCATCG-1	ND02	POOL2	13062	2522	CD4 mem	T_CD4	4.831373692	1.039069891	0	clonotype1585	clonotype1585
CGCTGGAGTAGCGTAG-1	ND02	POOL1	4673	1258	CD4 naive	T_CD4	6.715500832	1.349255562	1	clonotype1587	clonotype1587
CGCTTCAGTCGACTAT-1	ND02	POOL1	7194	2126	CD4 mem	T_CD4	4.627172947	1.968725681	0	clonotype1590	clonotype1590
CGCTTCATCCAGAAGG-1	ND02	POOL2	11367	2463	unassigned	T_CD4	4.743309021	0.021731839	1	clonotype1592	clonotype1592
CGGACACCACGGCTAC-1	ND02	POOL2	6047	1614	CD4 naive	T_CD4	5.465527058	1.03339386	0	clonotype1598	clonotype1598
CGGACACTCAGCGACC-1	ND02	POOL1	6796	1760	CD4 mem	T_CD4	5.437358379	2.068928003	0	clonotype1601	clonotype1601
CGGACGTCATTAGGCT-1	ND02	POOL1	4672	1558	CD4 mem	T_CD4	4.913736343	0.958746791	0	clonotype1604	clonotype1604
CGGACGTTCATGCATG-1	ND02	POOL1	7405	1806	CD4 mem	T_CD4	4.693479538	1.016691566	1	clonotype8	clonotype8
CGGACTGTCTGCCCTA-1	ND02	POOL2	7396	1573	CD4 naive	T_CD4	6.967636585	1.325285196	0	clonotype1609	clonotype1609
CGGAGCTAGGACGAAA-1	ND02	POOL1	3762	1164	CD4 naive	T_CD4	5.924568653	1.242344856	0	clonotype1611	clonotype1611
CGGAGCTAGGGCTCTC-1	ND02	POOL2	6153	1436	CD4 naive	T_CD4	5.881817818	1.07004106	0	clonotype1612	clonotype1612
CGGAGCTCACAACTGT-1	ND02	POOL2	9229	2058	CD4 Treg	T_CD4	2.394751072	3.013844728	0	clonotype1613	clonotype1613
CGGAGCTTCTGCGGCA-1	ND02	POOL2	6473	1623	CD4 mem	T_CD4	5.440712929	1.122139215	0	clonotype1617	clonotype1617
CGGAGTCCACATTTCT-1	ND02	POOL1	7248	1860	CD4 Treg	T_CD4	2.629967451	3.090156078	0	clonotype81	clonotype81
CGGAGTCCATCGATGT-1	ND02	POOL2	5133	1591	CD4 mem	T_CD4	5.136546135	1.207777143	0	clonotype1618	clonotype1618
CGGAGTCCATTACGAC-1	ND02	POOL1	6975	2051	CD4 mem	T_CD4	4.227058411	1.662288904	2	clonotype1619	clonotype1619
CGGCTAGAGTACATGA-1	ND02	POOL2	9699	2342	CD4 mem	T_CD4	4.730496883	0.987853944	1	clonotype1625	clonotype1625
CGGCTAGGTCCTGCTT-1	ND02	POOL2	13096	2537	CD4 mem	T_CD4	5.162885666	1.143107891	1	clonotype1627	clonotype1627
CGGCTAGTCAGGATCT-1	ND02	POOL2	7421	2049	CD4 mem	T_CD4	3.450483561	1.866083503	0	clonotype1628	clonotype1628
CGGGTCAAGGTGACCA-1	ND02	POOL2	6657	1642	CD4 mem	T_CD4	5.521310806	1.127966881	0	clonotype1631	clonotype1631
CGGGTCATCGTGTAGT-1	ND02	POOL1	2984	892	CD4 naive	T_CD4	6.690210819	1.088540792	1	clonotype1634	clonotype1634
CGGTTAAAGCCCAGCT-1	ND02	POOL1	9430	1972	CD4 naive	T_CD4	7.22379446	1.644686341	1	clonotype1635	clonotype1635
CGGTTAAAGGTCGGAT-1	ND02	POOL1	7724	1792	CD4 mem	T_CD4	5.005737305	0.814393878	1	NA	NA
CGTAGCGCAACGATGG-1	ND02	POOL1	6327	1830	CD4 mem	T_CD4	3.501889706	3.28732276	0	clonotype1642	clonotype1642
CGTAGCGTCAGCCTAA-1	ND02	POOL1	6278	1657	CD4 mem	T_CD4	3.118313551	1.61206305	1	clonotype81	clonotype81
CGTAGCGTCTGGTTCC-1	ND02	POOL1	5553	1492	CD4 mem	T_CD4	4.971385956	0.974420667	0	clonotype1647	clonotype1647
CGTAGGCAGGGCTTGA-1	ND02	POOL2	12577	2512	CD4 naive	T_CD4	5.992274284	0.980836332	1	clonotype1649	clonotype1649
CGTAGGCAGTAGCCGA-1	ND02	POOL2	12203	2724	CD4 naive	T_CD4	5.852720261	1.409805298	1	clonotype1650	clonotype1650
CGTAGGCGTGCGCTTG-1	ND02	POOL1	8213	1812	CD4 naive	T_CD4	6.768926144	1.3395648	1	NA	NA
CGTCACTAGAGTCTGG-1	ND02	POOL2	15158	2948	CD4 mem	T_CD4	4.550628185	1.003014207	2	clonotype1654	clonotype1654
CGTCACTCAGGGATTG-1	ND02	POOL1	10484	2100	CD4 naive	T_CD4	6.498769283	1.33685267	1	clonotype1656	clonotype1656
CGTCACTGTTCGGCAC-1	ND02	POOL2	6088	1849	CD4 naive	T_CD4	6.244916916	0.954122126	0	clonotype1658	clonotype1658
CGTCAGGCACGGTGTC-1	ND02	POOL2	6755	1551	CD4 mem	T_CD4	4.950839043	1.411004186	1	clonotype1660	clonotype1660
CGTCCATAGAGTCTGG-1	ND02	POOL2	2622	933	CD4 naive	T_CD4	6.039021969	0.582611263	0	clonotype1663	clonotype1663
CGTCCATGTGCAGACA-1	ND02	POOL1	8076	1968	CD4 mem	T_CD4	4.870528698	1.027288556	0	clonotype1665	clonotype1665
CGTCCATTCCCGACTT-1	ND02	POOL2	8335	2047	CD4 mem	T_CD4	4.95419836	0.965679884	0	clonotype1666	clonotype1666
CGTCTACCATGAGCGA-1	ND02	POOL1	8964	2117	CD4 mem	T_CD4	4.842513084	1.000173926	1	clonotype1671	clonotype1671
CGTGAGCCATTGAGCT-1	ND02	POOL1	16160	2902	CD4 mem	T_CD4	4.898637772	0.786927164	1	clonotype1677	clonotype1677
CGTGAGCGTACCGCTG-1	ND02	POOL2	6744	1574	CD4 naive	T_CD4	6.415153027	1.151294351	0	clonotype1679	clonotype1679
CGTGAGCGTCACCCAG-1	ND02	POOL2	3024	1210	CD4 naive	T_CD4	6.831933498	1.775019288	1	clonotype1680	clonotype1680
CGTGTCTAGAAGCCCA-1	ND02	POOL1	7007	1811	CD4 mem	T_CD4	2.755835295	2.552619219	0	clonotype1684	clonotype1684
CGTGTCTCAGAGTGTG-1	ND02	POOL2	5994	1492	CD4 naive	T_CD4	6.979259491	1.727719784	1	clonotype1686	clonotype1686
CGTGTCTGTAAATGAC-1	ND02	POOL1	4591	1120	CD4 naive	T_CD4	6.825145721	1.385001659	0	clonotype1688	clonotype1688
CGTGTCTGTAAGGGCT-1	ND02	POOL2	6690	1658	CD4 mem	T_CD4	4.8355093	1.03408432	0	clonotype1689	clonotype1689
CGTGTCTGTGATGTCT-1	ND02	POOL2	10302	2257	CD4 naive	T_CD4	6.139302731	0.916570246	1	clonotype1692	clonotype1692
CGTGTCTTCGTTACAG-1	ND02	POOL1	9210	2214	CD4 Treg	T_CD4	2.349669218	3.121002913	0	clonotype1693	clonotype1693
CGTTAGAAGACTAGAT-1	ND02	POOL2	11838	2389	CD4 mem	T_CD4	4.741758823	1.079610825	1	clonotype1694	clonotype1694
CGTTAGAGTGTCGCTG-1	ND02	POOL1	2447	1003	CD4 Treg	T_CD4	2.474390984	3.191506624	0	clonotype1697	clonotype1697
CGTTAGATCCGCGTTT-1	ND02	POOL1	6697	1631	CD4 naive	T_CD4	5.449929237	1.260245204	0	clonotype1698	clonotype1698
CGTTAGATCTTATCTG-1	ND02	POOL1	2552	958	CD4 naive	T_CD4	6.61761713	1.064808249	0	clonotype297	clonotype297
CGTTCTGAGTCCTCCT-1	ND02	POOL2	8415	2154	CD4 mem	T_CD4	5.012744427	1.155775309	1	clonotype1700	clonotype1700
CGTTCTGGTACTTAGC-1	ND02	POOL2	6602	1696	CD4 mem	T_CD4	4.476872444	1.056607723	0	clonotype1702	clonotype1702
CGTTCTGGTCTCTTTA-1	ND02	POOL1	6823	1700	CD4 naive	T_CD4	5.493485451	1.28495872	0	clonotype1705	clonotype1705
CGTTCTGTCGCTAGCG-1	ND02	POOL2	10348	2413	CD4 mem	T_CD4	5.279419899	1.096631527	1	NA	NA
CGTTGGGAGTTGAGTA-1	ND02	POOL1	6830	1813	CD4 mem	T_CD4	4.791494846	1.015314698	0	clonotype1709	clonotype1709
CGTTGGGCAGATTGCT-1	ND02	POOL1	2125	888	CD4 mem	T_CD4	5.220411301	0.918896556	0	clonotype1710	clonotype1710
CGTTGGGCATTGGCGC-1	ND02	POOL2	8952	2193	CD4 mem	T_CD4	5.445140839	1.221085429	1	clonotype1712	clonotype1712
CGTTGGGTCAGGCGAA-1	ND02	POOL1	7099	1810	CD4 mem	T_CD4	5.273874283	1.100391746	1	clonotype1715	clonotype1715
CGTTGGGTCGCAAGCC-1	ND02	POOL2	4588	1362	CD4 naive	T_CD4	6.428593159	1.464054942	0	clonotype1716	clonotype1716
CGTTGGGTCGTAGGAG-1	ND02	POOL2	6464	1758	CD4 mem	T_CD4	5.776957989	1.280998945	1	clonotype1717	clonotype1717
CTAACTTCATGTTGAC-1	ND02	POOL2	6770	1733	CD4 mem	T_CD4	3.898207903	1.789842367	1	clonotype8	clonotype8
CTAACTTGTTCAGACT-1	ND02	POOL2	8993	2104	CD4 mem	T_CD4	5.029593945	1.125476956	0	clonotype1722	clonotype1722
CTAAGACAGATGCGAC-1	ND02	POOL2	9241	1871	CD4 mem	T_CD4	5.001217365	0.783534288	0	clonotype1724	clonotype1724
CTAAGACGTAGCTCCG-1	ND02	POOL1	7166	1668	CD4 mem	T_CD4	5.560509682	1.07753408	0	clonotype1727	clonotype1727
CTAATGGAGACACGAC-1	ND02	POOL2	6865	1500	CD4 naive	T_CD4	6.224185467	1.033599734	0	clonotype1729	clonotype1729
CTAATGGAGGTGGGTT-1	ND02	POOL2	5752	1596	CD4 mem	T_CD4	4.843261242	0.944805562	0	clonotype1733	clonotype1733
CTAATGGCAAGAGGCT-1	ND02	POOL1	8301	1744	CD4 mem	T_CD4	4.849833012	0.971371949	0	clonotype1734	clonotype1734
CTAATGGTCATTGCGA-1	ND02	POOL1	6920	1765	CD4 mem	T_CD4	5.017807961	0.842173278	0	clonotype1736	clonotype1736
CTACACCGTAGGACAC-1	ND02	POOL1	12899	2646	CD4 mem	T_CD4	4.46246767	1.196300745	1	clonotype1740	clonotype1740
CTACACCTCTAGCACA-1	ND02	POOL1	7527	1919	CD4 mem	T_CD4	4.884926796	0.961256385	0	clonotype1741	clonotype1741
CTACATTGTCGCATAT-1	ND02	POOL1	13177	2706	CD4 naive	T_CD4	5.751512527	1.101729155	1	clonotype1745	clonotype1745
CTACATTTCAGTTGAC-1	ND02	POOL1	6970	1675	CD4 naive	T_CD4	5.979593277	1.190623045	0	clonotype1746	clonotype1746
CTACCCAAGTTGTAGA-1	ND02	POOL1	9201	2067	CD4 mem	T_CD4	4.67491293	1.170835257	0	clonotype1749	clonotype1749
CTACCCACAATAACGA-1	ND02	POOL2	8604	2077	CD4 mem	T_CD4	4.425895691	1.116982222	2	clonotype1750	clonotype1750
CTACCCAGTTGTGGCC-1	ND02	POOL2	8819	2028	CD4 mem	T_CD4	3.691322088	1.319552422	0	clonotype1751	clonotype1751
CTACGTCAGCTGATAA-1	ND02	POOL1	5540	1536	CD4 mem	T_CD4	4.882696152	0.990626395	0	clonotype1752	clonotype1752
CTACGTCTCCGTTGCT-1	ND02	POOL1	6773	1710	CD4 mem	T_CD4	4.940262318	0.929685295	0	clonotype1756	clonotype1756
CTAGAGTAGTCCTCCT-1	ND02	POOL2	9434	2120	CD4 mem	T_CD4	4.520458221	1.030759335	0	clonotype1757	clonotype1757
CTAGAGTTCATGCAAC-1	ND02	POOL1	8325	1966	CD4 mem	T_CD4	4.393096924	1.013718605	0	clonotype1762	clonotype1762
CTAGAGTTCTTCGAGA-1	ND02	POOL2	4023	1256	CD4 naive	T_CD4	6.326890469	1.837625384	0	clonotype1764	clonotype1764
CTAGCCTCATTGGGCC-1	ND02	POOL2	16316	3095	CD4 mem	T_CD4	4.310719013	1.39822185	1	clonotype210	clonotype210
CTAGTGACAATCGAAA-1	ND02	POOL2	9180	2181	CD4 mem	T_CD4	4.627158165	0.976348281	0	clonotype1776	clonotype1776
CTAGTGACACACATGT-1	ND02	POOL1	7494	1922	CD4 mem	T_CD4	2.496771574	2.837106943	0	clonotype1777	clonotype1777
CTAGTGATCGGAGGTA-1	ND02	POOL2	7416	1866	CD4 mem	T_CD4	5.18673563	0.805001557	0	clonotype1782	clonotype1782
CTCACACCAATGGACG-1	ND02	POOL2	11047	2159	CD4 naive	T_CD4	6.236961365	1.071007729	0	clonotype1785	clonotype1785
CTCACACTCTAACCGA-1	ND02	POOL2	6957	1886	CD4 mem	T_CD4	4.677651882	1.245604396	0	clonotype1786	clonotype1786
CTCAGAATCTCTGCTG-1	ND02	POOL2	7144	1634	CD4 naive	T_CD4	5.911102772	0.922247887	0	clonotype1791	clonotype1791
CTCCTAGAGACGACGT-1	ND02	POOL2	5560	1506	CD4 mem	T_CD4	4.338593483	0.998366773	0	clonotype265	clonotype265
CTCCTAGTCGAATCCA-1	ND02	POOL2	10658	2436	CD4 mem	T_CD4	4.808255672	1.638427973	1	clonotype1799	clonotype1799
CTCGAAATCAGCGATT-1	ND02	POOL1	4786	1437	CD4 mem	T_CD4	4.932733536	0.981945336	0	clonotype1802	clonotype1802
CTCGAAATCCGCAAGC-1	ND02	POOL1	11206	2526	CD4 mem	T_CD4	3.245417356	1.437596321	1	clonotype7	clonotype7
CTCGAGGAGGGATCTG-1	ND02	POOL1	9763	2040	CD4 mem	T_CD4	4.259477139	1.189873099	0	clonotype1803	clonotype1803
CTCGGAGAGACACTAA-1	ND02	POOL2	6834	1658	CD4 mem	T_CD4	5.288629532	1.110024095	0	clonotype1811	clonotype1811
CTCGGAGAGGCTCTTA-1	ND02	POOL2	4634	1319	CD4 mem	T_CD4	5.546008587	0.948181272	0	clonotype1812	clonotype1812
CTCGGAGGTACATCCA-1	ND02	POOL1	9287	2008	CD4 mem	T_CD4	4.999843597	1.047986507	0	clonotype1815	clonotype1815
CTCGGGACACCGCTAG-1	ND02	POOL2	5871	1559	CD4 mem	T_CD4	4.902359486	1.121126771	0	clonotype1817	clonotype1817
CTCGGGAGTTAAGATG-1	ND02	POOL1	6181	1605	CD4 naive	T_CD4	6.745727062	1.209867001	1	clonotype1818	clonotype1818
CTCGGGAGTTCGGCAC-1	ND02	POOL1	7577	1819	CD4 naive	T_CD4	5.849429607	1.333510995	1	clonotype1819	clonotype1819
CTCGGGATCAGTTCGA-1	ND02	POOL2	4951	1461	CD4 naive	T_CD4	6.013644218	0.934710443	1	clonotype1820	clonotype1820
CTCGTACTCCTTTCGG-1	ND02	POOL2	6927	1589	CD4 naive	T_CD4	5.481602192	3.001055956	1	clonotype1823	clonotype1823
CTCGTCACATTAGCCA-1	ND02	POOL1	6835	1791	CD4 naive	T_CD4	5.976073742	1.157530189	0	clonotype1828	clonotype1828
CTCGTCAGTAGTAGTA-1	ND02	POOL2	11692	2179	CD4 naive	T_CD4	6.892650127	1.498582125	1	NA	NA
CTCGTCAGTGTTGAGG-1	ND02	POOL1	4900	1320	CD4 mem	T_CD4	4.276707172	1.099512935	0	clonotype1830	clonotype1830
CTCGTCATCCGAGCCA-1	ND02	POOL2	10792	2304	CD4 naive	T_CD4	6.533021927	1.131367326	1	clonotype101	clonotype101
CTCTAATAGTCGATAA-1	ND02	POOL1	7267	2147	CD4 mem	T_CD4	4.930558681	0.88075918	1	clonotype1832	clonotype1832
CTCTAATGTCAAACTC-1	ND02	POOL2	12381	2736	CD4 mem	T_CD4	4.805497169	1.372719884	1	clonotype1834	clonotype1834
CTCTAATTCCGCATAA-1	ND02	POOL1	7248	1841	CD4 mem	T_CD4	5.355583191	1.064242959	0	clonotype1837	clonotype1837
CTCTACGGTAGCTAAA-1	ND02	POOL2	6041	1536	CD4 naive	T_CD4	6.26265049	2.139573574	0	clonotype1838	clonotype1838
CTCTACGGTTCGTTGA-1	ND02	POOL1	7299	1854	CD4 mem	T_CD4	4.874999523	0.895688534	0	clonotype1839	clonotype1839
CTCTGGTAGATTACCC-1	ND02	POOL1	6806	1950	CD4 naive	T_CD4	5.651130676	2.458642483	1	clonotype308	clonotype308
CTCTGGTGTATTAGCC-1	ND02	POOL1	6104	1889	CD4 mem	T_CD4	4.033890247	1.413948178	0	clonotype1845	clonotype1845
CTCTGGTTCTCAAACG-1	ND02	POOL2	8900	2339	CD4 mem	T_CD4	4.785998344	1.056142449	0	clonotype1849	clonotype1849
CTGAAGTAGAGCAATT-1	ND02	POOL2	5289	1554	CD4 mem	T_CD4	4.994252205	1.587483883	0	clonotype1855	clonotype1855
CTGAAGTCACGGACAA-1	ND02	POOL2	4390	1307	CD4 naive	T_CD4	6.124735355	1.125546217	1	clonotype171	clonotype171
CTGAAGTCAGATGAGC-1	ND02	POOL2	7188	1753	CD4 mem	T_CD4	4.64327383	1.198758841	0	clonotype1857	clonotype1857
CTGAAGTGTGTCGCTG-1	ND02	POOL1	8145	2128	CD4 mem	T_CD4	5.471516609	0.801502287	1	clonotype1860	clonotype1860
CTGAAGTTCACTCTTA-1	ND02	POOL1	5544	1532	CD4 mem	T_CD4	5.009576321	0.848132074	0	clonotype1861	clonotype1861
CTGAAGTTCGAATCCA-1	ND02	POOL2	9768	2266	CD4 naive	T_CD4	6.449525833	2.192891121	1	clonotype1862	clonotype1862
CTGATAGAGTATCGAA-1	ND02	POOL2	5303	1419	CD4 naive	T_CD4	5.766837597	2.117053986	0	clonotype1863	clonotype1863
CTGATAGCATCGATTG-1	ND02	POOL2	12015	2391	CD4 mem	T_CD4	4.987715721	0.998262584	0	clonotype1864	clonotype1864
CTGCCTATCCGAATGT-1	ND02	POOL1	12839	2736	CD4 mem	T_CD4	2.415745497	2.86254549	0	clonotype1876	clonotype1876
CTGCGGAGTTCCCGAG-1	ND02	POOL1	5148	1177	CD4 naive	T_CD4	6.158446312	1.469269514	0	clonotype1883	clonotype1883
CTGCGGATCCCAGGTG-1	ND02	POOL1	3235	1020	CD4 naive	T_CD4	7.176110268	1.742428899	0	clonotype1887	clonotype1887
CTGCGGATCCCTCTTT-1	ND02	POOL2	7211	1708	CD4 mem	T_CD4	5.018513203	1.239982486	0	clonotype1888	clonotype1888
CTGCGGATCGTGGTCG-1	ND02	POOL1	5067	1347	CD4 naive	T_CD4	6.363627911	0.900309861	1	clonotype1889	clonotype1889
CTGGTCTAGGTGCTTT-1	ND02	POOL1	7689	1865	CD4 naive	T_CD4	6.073561192	0.975944638	0	clonotype1895	clonotype1895
CTGGTCTGTTCAGACT-1	ND02	POOL1	9947	2383	CD4 mem	T_CD4	4.861303806	1.062576056	0	clonotype1901	clonotype1901
CTGGTCTTCCCAAGTA-1	ND02	POOL1	5824	1641	CD4 naive	T_CD4	7.481724262	2.290800095	0	NA	NA
CTGTGCTAGGGCTTCC-1	ND02	POOL2	6015	1623	CD4 naive	T_CD4	6.025197983	1.533846974	1	clonotype1904	clonotype1904
CTGTGCTCACGAAACG-1	ND02	POOL2	11484	2458	CD4 mem	T_CD4	4.743291855	1.03826797	0	clonotype1905	clonotype1905
CTGTGCTTCCCTCTTT-1	ND02	POOL2	5553	1654	CD4 naive	T_CD4	4.78360033	2.531760693	1	clonotype1907	clonotype1907
CTGTTTAAGAGGTACC-1	ND02	POOL2	8971	2070	CD4 mem	T_CD4	5.065643787	0.994906425	0	clonotype1908	clonotype1908
CTGTTTAAGCACCGTC-1	ND02	POOL1	4514	1444	CD4 naive	T_CD4	7.099765301	1.756444812	0	clonotype1909	clonotype1909
CTGTTTACACCGAAAG-1	ND02	POOL1	11646	2324	CD4 mem	T_CD4	3.481277943	1.703791618	0	clonotype158	clonotype158
CTGTTTACAGCTGTTA-1	ND02	POOL1	8037	1992	CD4 mem	T_CD4	5.633149147	1.133719921	0	clonotype1913	clonotype1913
CTGTTTAGTACGCACC-1	ND02	POOL2	6612	1652	CD4 naive	T_CD4	5.56444025	1.250855803	0	clonotype1914	clonotype1914
CTGTTTAGTGTTCGAT-1	ND02	POOL2	5553	1740	CD4 naive	T_CD4	6.213742733	1.185410738	0	clonotype1915	clonotype1915
CTTAACTAGAGCTATA-1	ND02	POOL1	12844	2638	CD4 mem	T_CD4	5.000450611	0.974203289	1	clonotype1917	clonotype1917
CTTAACTAGAGTACCG-1	ND02	POOL2	8371	1837	CD4 naive	T_CD4	5.41607666	1.251470447	1	clonotype1918	clonotype1918
CTTAACTAGTTCGATC-1	ND02	POOL2	4067	1091	CD4 naive	T_CD4	7.239978313	1.822554588	1	clonotype1920	clonotype1920
CTTACCGCAATGACCT-1	ND02	POOL2	2787	1105	CD4 naive	T_CD4	6.143638134	1.163731098	1	clonotype1926	clonotype1926
CTTAGGAGTGATAAAC-1	ND02	POOL2	7211	1707	CD4 Treg	T_CD4	2.618247747	3.096008062	0	clonotype1932	clonotype1932
CTTCTCTAGAGGTTAT-1	ND02	POOL1	8360	2141	CD4 mem	T_CD4	4.202497959	1.351498485	0	clonotype1934	clonotype1934
CTTCTCTAGTGCGTGA-1	ND02	POOL1	5402	1516	CD4 mem	T_CD4	5.05534935	0.931363881	1	clonotype1936	clonotype1936
CTTCTCTGTGACTCAT-1	ND02	POOL2	11144	2828	CD4 naive	T_CD4	6.445511818	1.156840444	1	clonotype1941	clonotype1941
CTTCTCTGTGTGGTTT-1	ND02	POOL2	7965	2075	CD4 mem	T_CD4	4.69219923	1.217767119	0	clonotype1942	clonotype1942
CTTGGCTAGGAGTACC-1	ND02	POOL2	5478	1590	CD4 mem	T_CD4	5.12118721	1.225332379	0	clonotype1944	clonotype1944
CTTGGCTGTTCGTGAT-1	ND02	POOL1	10926	2396	CD4 mem	T_CD4	4.371825218	1.03556788	0	clonotype1950	clonotype1950
CTTTGCGAGCTAGTCT-1	ND02	POOL2	13599	2623	CD4 mem	T_CD4	5.053825378	1.198707461	1	clonotype1952	clonotype1952
CTTTGCGTCATCGGAT-1	ND02	POOL1	7529	1689	CD4 mem	T_CD4	5.872651577	0.99485147	0	clonotype1958	clonotype1958
GAAACTCAGTGTACGG-1	ND02	POOL1	4515	1332	CD4 mem	T_CD4	5.137543201	1.225615859	0	clonotype1960	clonotype1960
GAAACTCCAGTAAGAT-1	ND02	POOL2	7296	1988	CD4 mem	T_CD4	4.987277031	1.015720725	1	clonotype1963	clonotype1963
GAAACTCGTCATACTG-1	ND02	POOL2	5629	1625	CD4 mem	T_CD4	4.653188229	1.03370738	1	clonotype8	clonotype8
GAAACTCGTCTCAACA-1	ND02	POOL2	8122	2002	CD4 naive	T_CD4	5.975277901	1.069143772	1	clonotype1964	clonotype1964
GAAACTCGTCTGGAGA-1	ND02	POOL2	6290	1762	CD4 mem	T_CD4	4.364955425	1.153662443	0	clonotype1965	clonotype1965
GAAATGAAGAATCTCC-1	ND02	POOL2	7614	1878	CD4 mem	T_CD4	4.72176075	0.934883058	0	clonotype1968	clonotype1968
GAAATGAGTTTACTCT-1	ND02	POOL1	7274	1931	CD4 Treg	T_CD4	2.295422077	3.051914215	0	clonotype1975	clonotype1975
GAACATCAGATGTCGG-1	ND02	POOL1	5568	1547	CD4 mem	T_CD4	5.148057461	1.44464004	0	clonotype1977	clonotype1977
GAACATCCATCGGAAG-1	ND02	POOL2	5694	1463	CD4 naive	T_CD4	5.934697151	1.096961021	0	clonotype1979	clonotype1979
GAACATCTCTCCGGTT-1	ND02	POOL2	7680	1788	CD4 mem	T_CD4	5.227559566	1.059914231	0	clonotype1982	clonotype1982
GAACCTAAGTGCCAGA-1	ND02	POOL2	8666	1992	CD4 mem	T_CD4	4.509579659	1.225947857	1	clonotype1983	clonotype1983
GAACCTAGTCGGCACT-1	ND02	POOL1	8193	1991	CD4 naive	T_CD4	6.819664955	0.912945688	1	clonotype1985	clonotype1985
GAACCTATCGGTCCGA-1	ND02	POOL1	11669	2497	CD4 mem	T_CD4	4.594120026	0.959697783	1	clonotype7	clonotype7
GAACGGATCACCAGGC-1	ND02	POOL1	10720	2279	CD4 mem	T_CD4	4.879438877	1.045666814	1	clonotype1989	clonotype1989
GAACGGATCCAGAAGG-1	ND02	POOL1	10057	2345	CD4 mem	T_CD4	2.854065418	2.520610094	0	clonotype1990	clonotype1990
GAACGGATCTGAAAGA-1	ND02	POOL2	4626	1399	CD4 naive	T_CD4	6.350675583	1.20232451	0	clonotype1991	clonotype1991
GAACGGATCTTTAGGG-1	ND02	POOL1	5526	1441	CD4 naive	T_CD4	7.11619091	1.609023213	0	clonotype1992	clonotype1992
GAAGCAGAGCGTAATA-1	ND02	POOL2	5420	1471	CD4 mem	T_CD4	4.825949669	1.083827138	0	clonotype1993	clonotype1993
GAAGCAGCACGGTGTC-1	ND02	POOL2	3218	1156	CD4 mem	T_CD4	4.205741405	0.9341923	0	clonotype1994	clonotype1994
GAAGCAGCAGCTGTTA-1	ND02	POOL1	8315	2164	CD4 mem	T_CD4	4.819957256	0.942446947	0	clonotype1995	clonotype1995
GAAGCAGTCGGCTTGG-1	ND02	POOL2	9678	2214	CD4 mem	T_CD4	4.2902174	1.087184072	0	clonotype1996	clonotype1996
GAATAAGAGAAGGGTA-1	ND02	POOL2	10248	2266	CD4 mem	T_CD4	4.65803194	1.095165372	2	clonotype1998	clonotype1998
GAATAAGAGTGTTAGA-1	ND02	POOL1	4419	1030	CD4 naive	T_CD4	6.368201733	1.094740987	0	clonotype1999	clonotype1999
GAATAAGCATTAGCCA-1	ND02	POOL1	6332	1710	CD4 mem	T_CD4	5.178751469	0.846520007	0	clonotype2000	clonotype2000
GAATAAGTCGTAGATC-1	ND02	POOL2	8790	2003	CD4 Treg	T_CD4	2.446113586	3.053967237	0	clonotype2002	clonotype2002
GAATGAAAGATGTCGG-1	ND02	POOL1	8689	1824	CD4 mem	T_CD4	5.948996544	0.968547821	0	clonotype2003	clonotype2003
GAATGAACATTGAGCT-1	ND02	POOL2	5332	1563	CD4 naive	T_CD4	6.455950737	1.273861885	0	clonotype2004	clonotype2004
GAATGAAGTGAAGGCT-1	ND02	POOL2	8073	2066	CD4 mem	T_CD4	5.421117783	1.235167742	1	clonotype2005	clonotype2005
GACACGCGTAGGCTGA-1	ND02	POOL2	10126	2284	CD4 mem	T_CD4	4.120940685	1.341611028	0	clonotype2008	clonotype2008
GACACGCGTCAAGCGA-1	ND02	POOL1	8595	2034	CD4 mem	T_CD4	4.6165452	1.242215037	1	clonotype2009	clonotype2009
GACAGAGGTAAATACG-1	ND02	POOL1	4459	1615	CD4 mem	T_CD4	3.968836784	1.52150023	0	clonotype2012	clonotype2012
GACAGAGGTGCACTTA-1	ND02	POOL2	5134	1563	CD4 naive	T_CD4	7.61027813	2.637854338	0	clonotype2013	clonotype2013
GACAGAGTCAGGCAAG-1	ND02	POOL2	7990	1821	CD4 mem	T_CD4	2.760013342	2.463944197	0	clonotype2014	clonotype2014
GACCAATGTCAAAGCG-1	ND02	POOL2	5420	1444	CD4 naive	T_CD4	6.769081593	1.497304201	0	NA	NA
GACCTGGAGAATCTCC-1	ND02	POOL2	10917	2616	CD4 mem	T_CD4	4.245672226	1.424246788	2	clonotype2020	clonotype2020
GACCTGGAGGTGATTA-1	ND02	POOL2	6756	1936	CD4 mem	T_CD4	5.614827156	0.910875559	0	clonotype2021	clonotype2021
GACCTGGCACAGGCCT-1	ND02	POOL1	3937	1173	CD4 mem	T_CD4	5.188913345	1.286798954	1	clonotype8	clonotype8
GACCTGGGTCATGCAT-1	ND02	POOL2	6385	1772	CD4 mem	T_CD4	5.477701187	0.863592982	0	clonotype2024	clonotype2024
GACCTGGTCTTCCTTC-1	ND02	POOL1	6000	1689	CD4 naive	T_CD4	6.854052544	1.390749335	0	clonotype2027	clonotype2027
GACGCGTAGCAATCTC-1	ND02	POOL1	7398	1792	CD4 mem	T_CD4	4.949496746	1.040728927	0	clonotype2029	clonotype2029
GACGCGTCACGGACAA-1	ND02	POOL2	4769	1226	CD4 mem	T_CD4	4.973536968	0.931104481	0	clonotype2032	clonotype2032
GACGGCTAGAGAGCTC-1	ND02	POOL2	5069	1310	CD4 naive	T_CD4	6.664311409	1.153269053	0	clonotype2039	clonotype2039
GACGGCTCATACAGCT-1	ND02	POOL1	14910	2963	CD4 mem	T_CD4	5.340195179	0.978112459	1	clonotype2042	clonotype2042
GACGGCTTCTCGTTTA-1	ND02	POOL1	3661	1346	CD4 naive	T_CD4	6.038942814	1.771830916	1	clonotype2045	clonotype2045
GACGTGCAGACTAGGC-1	ND02	POOL2	15605	2925	CD4 mem	T_CD4	4.728158951	1.008066058	1	clonotype2046	clonotype2046
GACGTGCCATGGTCTA-1	ND02	POOL2	9839	2138	CD4 mem	T_CD4	5.272983551	0.914183438	0	clonotype2050	clonotype2050
GACGTGCGTTGCCTCT-1	ND02	POOL2	11845	2612	CD4 mem	T_CD4	5.165865898	1.644160628	1	clonotype2051	clonotype2051
GACGTGCTCCGCTGTT-1	ND02	POOL1	5755	1616	CD4 mem	T_CD4	4.781770706	0.909936607	0	clonotype2052	clonotype2052
GACGTTAGTCCATGAT-1	ND02	POOL1	9693	2042	CD4 naive	T_CD4	6.003782749	0.958528757	1	clonotype2054	clonotype2054
GACGTTATCATGCTCC-1	ND02	POOL1	6648	1582	CD4 naive	T_CD4	6.623038769	0.783633053	0	clonotype2056	clonotype2056
GACTAACAGGCTCAGA-1	ND02	POOL2	6789	1680	CD4 mem	T_CD4	4.651290417	0.81813097	0	clonotype2058	clonotype2058
GACTACAAGCAGATCG-1	ND02	POOL2	8170	1939	CD4 mem	T_CD4	4.710850239	1.005391717	0	clonotype2065	clonotype2065
GACTACAAGGGAGTAA-1	ND02	POOL1	10408	2179	CD4 naive	T_CD4	6.200051785	0.921603322	0	clonotype2066	clonotype2066
GACTACACACAGGCCT-1	ND02	POOL1	7913	2001	CD4 mem	T_CD4	4.280896664	1.12846911	0	clonotype2068	clonotype2068
GACTACACATTTGCCC-1	ND02	POOL1	7121	1630	CD4 mem	T_CD4	4.797748566	0.993331492	0	clonotype2071	clonotype2071
GACTACAGTCACCTAA-1	ND02	POOL1	11955	2557	CD4 mem	T_CD4	4.168709278	1.258206248	1	clonotype15	clonotype15
GACTGCGAGATCTGAA-1	ND02	POOL2	7603	1672	CD4 naive	T_CD4	6.724101067	0.972713292	1	clonotype2074	clonotype2074
GACTGCGCAGTCAGAG-1	ND02	POOL1	2313	715	CD4 naive	T_CD4	6.666962624	1.210437179	0	clonotype2075	clonotype2075
GACTGCGTCCGAATGT-1	ND02	POOL1	9280	2048	CD4 naive	T_CD4	6.674068928	1.373800039	1	clonotype2079	clonotype2079
GAGCAGACAATAAGCA-1	ND02	POOL2	6209	1751	CD4 naive	T_CD4	5.732438564	1.091901422	1	clonotype2080	clonotype2080
GAGCAGACACATTAGC-1	ND02	POOL1	8394	1934	CD4 mem	T_CD4	5.603291035	1.014594913	0	clonotype2082	clonotype2082
GAGTCCGCACATGACT-1	ND02	POOL1	5768	1693	CD4 naive	T_CD4	6.120158195	1.566228151	1	NA	NA
GAGTCCGCAGGCGATA-1	ND02	POOL1	4972	1415	CD4 mem	T_CD4	5.050709724	0.993229985	0	clonotype2092	clonotype2092
GAGTCCGGTATCACCA-1	ND02	POOL2	4160	1494	CD4 naive	T_CD4	6.668591976	1.349750757	0	clonotype2093	clonotype2093
GAGTCCGTCAAGCCTA-1	ND02	POOL1	7826	1783	CD4 naive	T_CD4	5.759253502	0.806372643	0	clonotype2095	clonotype2095
GAGTCCGTCGCACTCT-1	ND02	POOL1	5466	1530	CD4 mem	T_CD4	4.113111496	1.278003335	0	clonotype2096	clonotype2096
GAGTCCGTCTGCGACG-1	ND02	POOL2	11788	2541	CD4 mem	T_CD4	4.525359154	0.977855146	1	clonotype86	clonotype86
GATCGATCAGCTCCGA-1	ND02	POOL2	7279	1820	CD4 mem	T_CD4	4.725443363	1.32267487	1	clonotype2104	clonotype2104
GATCGATTCATATCGG-1	ND02	POOL1	3662	1051	CD4 naive	T_CD4	6.688417435	2.904731035	0	clonotype2105	clonotype2105
GATCGATTCATTCACT-1	ND02	POOL1	7479	1776	CD4 mem	T_CD4	5.224248409	1.064625263	0	clonotype2106	clonotype2106
GATCGATTCCCTAATT-1	ND02	POOL1	4282	1451	CD4 mem	T_CD4	3.402517319	1.567147136	0	clonotype2107	clonotype2107
GATCGATTCCGCGGTA-1	ND02	POOL1	6601	1581	CD4 mem	T_CD4	4.717453957	1.045292854	1	clonotype2108	clonotype2108
GATCGCGGTGTTCGAT-1	ND02	POOL2	5414	1385	CD4 naive	T_CD4	5.752907276	2.368432999	1	clonotype2112	clonotype2112
GATCGTAAGTGTCCAT-1	ND02	POOL2	8538	1788	CD4 naive	T_CD4	6.404077053	1.509417892	1	clonotype2115	clonotype2115
GATCGTACAGTCAGCC-1	ND02	POOL1	6102	1609	CD4 mem	T_CD4	5.121860504	1.628433585	0	clonotype2116	clonotype2116
GATCTAGAGGACGAAA-1	ND02	POOL1	5883	1700	CD4 mem	T_CD4	4.985869884	0.93697083	0	clonotype2117	clonotype2117
GATCTAGGTATAGTAG-1	ND02	POOL1	4041	1427	CD4 mem	T_CD4	3.108536959	2.254559755	0	NA	NA
GATGAAAAGACTGGGT-1	ND02	POOL1	6982	1784	CD4 mem	T_CD4	4.822845936	1.162147045	0	clonotype2119	clonotype2119
GATGAAAAGTCGATAA-1	ND02	POOL2	4252	1393	CD4 mem	T_CD4	5.28917551	0.952758849	0	clonotype2121	clonotype2121
GATGAAACATCGATGT-1	ND02	POOL2	17737	3047	CD4 mem	T_CD4	4.637636662	1.37921834	1	clonotype2123	clonotype2123
GATGAAATCTGGGCCA-1	ND02	POOL2	5984	1602	CD4 mem	T_CD4	4.925358295	1.251100302	0	clonotype2127	clonotype2127
GATGAGGCATAAAGGT-1	ND02	POOL1	11902	2585	CD4 naive	T_CD4	6.213317394	1.088732004	1	clonotype2129	clonotype2129
GATGCTAAGCTACCTA-1	ND02	POOL1	7184	1888	CD4 naive	T_CD4	6.452173233	0.95736146	1	clonotype134	clonotype134
GCAAACTAGTGCAAGC-1	ND02	POOL1	4985	1428	CD4 naive	T_CD4	6.398422241	0.821247518	0	clonotype2139	clonotype2139
GCAAACTCAAACCCAT-1	ND02	POOL2	2957	1064	CD4 naive	T_CD4	6.494100094	1.40771246	0	clonotype2140	clonotype2140
GCACTCTCATTGGTAC-1	ND02	POOL2	5617	1525	CD4 naive	T_CD4	5.95535183	1.160159826	0	clonotype2152	clonotype2152
GCACTCTGTCTCGTTC-1	ND02	POOL1	13112	2803	CD4 mem	T_CD4	2.855055809	2.311122179	1	clonotype71	clonotype71
GCACTCTTCGCGTAGC-1	ND02	POOL2	10480	2316	CD4 mem	T_CD4	5.698850632	0.999738395	1	clonotype2155	clonotype2155
GCAGCCAAGTGGACGT-1	ND02	POOL2	6412	1650	CD4 mem	T_CD4	5.420540333	1.087962508	0	clonotype2156	clonotype2156
GCAGCCATCGCTAGCG-1	ND02	POOL1	5723	1521	CD4 naive	T_CD4	6.208726883	1.121807814	1	clonotype2160	clonotype2160
GCAGTTATCGGATGGA-1	ND02	POOL1	7149	1748	CD4 mem	T_CD4	5.60273838	0.889038861	0	clonotype2161	clonotype2161
GCAGTTATCTGTCCGT-1	ND02	POOL2	1661	779	CD4 mem	T_CD4	5.403851509	0.921978951	0	clonotype76	clonotype76
GCATACACAAGCCCAC-1	ND02	POOL2	3420	1168	CD4 naive	T_CD4	6.276521206	0.969860733	0	clonotype2162	clonotype2162
GCATACAGTCTCCACT-1	ND02	POOL1	6626	1623	CD4 mem	T_CD4	4.775812626	1.111084819	0	clonotype2165	clonotype2165
GCATGATCAATGGACG-1	ND02	POOL2	3897	1509	CD4 Treg	T_CD4	2.761206865	3.250631094	1	clonotype2169	clonotype2169
GCATGCGTCTGCCCTA-1	ND02	POOL1	5243	1303	CD4 naive	T_CD4	8.32416153	2.481497765	1	clonotype7	clonotype7
GCATGTACAGGTCGTC-1	ND02	POOL2	5777	1669	CD4 mem	T_CD4	2.650061369	2.989056826	0	clonotype2175	clonotype2175
GCATGTACATACTACG-1	ND02	POOL1	20287	3207	CD4 mem	T_CD4	4.801477909	1.024273753	1	clonotype2176	clonotype2176
GCATGTACATTCCTCG-1	ND02	POOL1	3575	1107	CD4 mem	T_CD4	4.99225235	0.879131973	0	clonotype2177	clonotype2177
GCATGTATCCATTCTA-1	ND02	POOL1	5321	1436	CD4 naive	T_CD4	7.046111107	2.17358923	1	clonotype2179	clonotype2179
GCCAAATAGCCCGAAA-1	ND02	POOL2	6868	1627	CD4 mem	T_CD4	4.100759506	1.157724977	0	clonotype2181	clonotype2181
GCCAAATGTGATGTCT-1	ND02	POOL2	6523	1550	CD4 naive	T_CD4	6.536714077	1.002478361	1	clonotype2185	clonotype2185
GCCAAATGTTGTGGAG-1	ND02	POOL2	5651	1296	CD4 naive	T_CD4	6.314181328	1.014589548	0	clonotype2187	clonotype2187
GCCAAATTCTCATTCA-1	ND02	POOL2	15110	3043	CD4 mem	T_CD4	5.442655563	1.125906944	1	clonotype2189	clonotype2189
GCCTCTACAAGCGTAG-1	ND02	POOL2	10516	2313	CD4 naive	T_CD4	5.780592918	0.860948861	0	clonotype2192	clonotype2192
GCGACCAAGATGTGTA-1	ND02	POOL1	10548	2318	CD4 naive	T_CD4	6.412814617	2.372747898	1	clonotype2197	clonotype2197
GCGAGAACATCGGTTA-1	ND02	POOL2	10367	2132	CD4 naive	T_CD4	6.333212852	1.26203227	1	clonotype2203	clonotype2203
GCGAGAAGTAAAGTCA-1	ND02	POOL1	5441	1450	CD4 naive	T_CD4	6.067105293	1.77949965	0	clonotype2204	clonotype2204
GCGAGAAGTCGAGATG-1	ND02	POOL2	11073	2433	CD4 naive	T_CD4	6.180783272	1.516460419	1	clonotype2205	clonotype2205
GCGAGAATCAGCATGT-1	ND02	POOL2	4968	1417	CD4 naive	T_CD4	6.8192029	1.132491231	0	clonotype2207	clonotype2207
GCGAGAATCATTTGGG-1	ND02	POOL1	16276	2874	CD4 mem	T_CD4	5.382405281	1.021039605	1	clonotype2208	clonotype2208
GCGAGAATCCGCTGTT-1	ND02	POOL1	3982	999	CD4 naive	T_CD4	6.561557293	2.021582365	1	clonotype2209	clonotype2209
GCGCAACCAAGGTGTG-1	ND02	POOL1	6722	1685	CD4 mem	T_CD4	5.818472385	0.882381797	0	clonotype2212	clonotype2212
GCGCAACGTTACGCGC-1	ND02	POOL2	4375	1250	CD4 naive	T_CD4	6.351122856	1.072899938	0	clonotype2213	clonotype2213
GCGCAACGTTCCACAA-1	ND02	POOL2	8247	1907	CD4 Treg	T_CD4	2.282102346	3.059789658	0	clonotype2214	clonotype2214
GCGCAACTCCTATGTT-1	ND02	POOL2	5889	1833	CD4 Treg	T_CD4	2.524699211	3.179030418	0	clonotype2215	clonotype2215
GCGCAACTCGTCGTTC-1	ND02	POOL1	3891	1227	CD4 naive	T_CD4	6.382085323	1.003241777	1	clonotype338	clonotype338
GCGCAGTCAATAAGCA-1	ND02	POOL2	3102	1053	CD4 mem	T_CD4	5.406805038	0.836200416	0	clonotype2221	clonotype2221
GCGCCAAAGTAACCCT-1	ND02	POOL2	7300	1883	CD4 mem	T_CD4	4.599148273	1.020316958	0	clonotype2224	clonotype2224
GCGCGATAGATGTGGC-1	ND02	POOL2	9742	2283	CD4 mem	T_CD4	2.511712074	2.862404585	0	clonotype2229	clonotype2229
GCGCGATAGCGGCTTC-1	ND02	POOL2	4652	1348	CD4 naive	T_CD4	5.795463562	1.001618385	0	clonotype2230	clonotype2230
GCGCGATAGTTCCACA-1	ND02	POOL2	8662	1952	CD4 mem	T_CD4	5.640527725	0.857438624	0	clonotype2231	clonotype2231
GCGCGATCAAGAAAGG-1	ND02	POOL2	9748	2225	CD4 mem	T_CD4	4.683475018	1.406361341	1	clonotype81	clonotype81
GCGGGTTAGACTCGGA-1	ND02	POOL2	9296	2180	CD4 mem	T_CD4	4.893317223	0.935917079	0	clonotype2234	clonotype2234
GCGGGTTGTGTAAGTA-1	ND02	POOL2	14128	2758	CD4 mem	T_CD4	5.421103477	1.093975544	1	clonotype2237	clonotype2237
GCTCCTAAGATGGGTC-1	ND02	POOL2	14483	2781	CD4 mem	T_CD4	5.531494141	1.069083929	1	clonotype2239	clonotype2239
GCTCCTAAGGCGACAT-1	ND02	POOL1	17939	3217	CD4 naive	T_CD4	5.673731327	1.109288216	1	clonotype2240	clonotype2240
GCTCCTAAGTCTCGGC-1	ND02	POOL2	2837	986	CD4 naive	T_CD4	6.352665424	0.89116174	0	clonotype2242	clonotype2242
GCTCTGTAGAATGTGT-1	ND02	POOL2	8159	1977	CD4 naive	T_CD4	5.919539452	1.151955605	0	clonotype2246	clonotype2246
GCTCTGTCAGATAATG-1	ND02	POOL1	2842	996	CD4 mem	T_CD4	5.368551254	0.927901506	0	clonotype87	clonotype87
GCTCTGTGTGACCAAG-1	ND02	POOL1	20612	3727	CD4 mem	T_CD4	4.690412521	1.047971129	1	clonotype2249	clonotype2249
GCTCTGTGTTTGTTGG-1	ND02	POOL2	10628	2376	CD4 mem	T_CD4	4.64712429	1.217703462	0	clonotype2251	clonotype2251
GCTCTGTTCAACCAAC-1	ND02	POOL1	5505	1420	CD4 naive	T_CD4	6.648468971	1.661284328	1	clonotype2252	clonotype2252
GCTCTGTTCCACTCCA-1	ND02	POOL2	4740	1512	CD4 mem	T_CD4	5.091681957	1.222357154	0	clonotype2254	clonotype2254
GCTCTGTTCCATGCTC-1	ND02	POOL1	5056	1531	CD4 mem	T_CD4	5.206378937	1.108862162	0	clonotype2255	clonotype2255
GCTCTGTTCGCAAGCC-1	ND02	POOL1	7285	1780	CD4 mem	T_CD4	3.881966352	1.353840351	0	clonotype197	clonotype197
GCTGCAGGTGATGTCT-1	ND02	POOL1	5228	1350	CD4 naive	T_CD4	6.364352226	0.968017042	0	clonotype2264	clonotype2264
GCTGCGACAAGAAAGG-1	ND02	POOL1	8578	1879	CD4 mem	T_CD4	5.184986115	0.954983115	1	clonotype138	clonotype138
GCTGCGACATCGATGT-1	ND02	POOL2	8991	2018	CD4 mem	T_CD4	4.424762726	1.212777615	0	clonotype2266	clonotype2266
GCTGCTTGTGGTCCGT-1	ND02	POOL2	4451	1189	CD4 naive	T_CD4	8.429623604	2.574198961	1	clonotype2274	clonotype2274
GCTGCTTTCTCTGTCG-1	ND02	POOL2	5535	1663	CD4 mem	T_CD4	5.229541779	1.083386064	0	clonotype2276	clonotype2276
GCTGGGTAGAGTACAT-1	ND02	POOL2	9296	2346	CD4 mem	T_CD4	4.877569675	1.042009592	0	clonotype2277	clonotype2277
GCTGGGTGTCATTAGC-1	ND02	POOL1	6819	1864	CD4 naive	T_CD4	6.422274113	1.241351485	1	clonotype2281	clonotype2281
GCTGGGTGTTAAGGGC-1	ND02	POOL2	11082	2432	CD4 mem	T_CD4	5.109098434	0.904813945	1	clonotype2283	clonotype2283
GCTGGGTGTTAGGGTG-1	ND02	POOL2	7397	1881	CD4 Treg	T_CD4	2.252361774	3.092453241	0	clonotype2284	clonotype2284
GCTTCCAAGACCTAGG-1	ND02	POOL1	5207	1374	CD4 naive	T_CD4	8.020711899	2.984839916	0	NA	NA
GCTTCCATCTGAGTGT-1	ND02	POOL2	6375	1705	CD4 naive	T_CD4	6.55638504	1.425240636	0	clonotype2294	clonotype2294
GGAAAGCCATCCAACA-1	ND02	POOL2	6657	1646	CD4 naive	T_CD4	6.135532856	0.820035756	1	clonotype2299	clonotype2299
GGAAAGCCATGTCGAT-1	ND02	POOL2	4211	1266	CD4 mem	T_CD4	4.649301529	0.942456603	0	clonotype261	clonotype261
GGAAAGCGTCTGATTG-1	ND02	POOL2	4648	1195	CD4 naive	T_CD4	6.180254936	1.024294376	0	clonotype2300	clonotype2300
GGAAAGCTCCTGCCAT-1	ND02	POOL1	8231	2053	CD4 mem	T_CD4	4.897300243	1.043051839	0	clonotype2302	clonotype2302
GGAACTTAGTCCGGTC-1	ND02	POOL2	4481	1181	CD4 naive	T_CD4	5.880489826	0.924931645	0	clonotype2304	clonotype2304
GGAATAACAGGGTACA-1	ND02	POOL1	9441	2274	CD4 mem	T_CD4	4.348331928	1.164157748	0	clonotype2311	clonotype2311
GGAATAAGTGGCAAAC-1	ND02	POOL1	5982	1692	CD4 mem	T_CD4	4.269618034	1.345973849	0	clonotype2313	clonotype2313
GGAATAATCTTTACAC-1	ND02	POOL1	9329	2067	CD4 naive	T_CD4	6.391104698	0.895923138	0	clonotype2314	clonotype2314
GGACAAGAGCTAAACA-1	ND02	POOL1	8772	1980	CD4 naive	T_CD4	6.475716591	0.920980394	1	clonotype2315	clonotype2315
GGACAAGCATAGTAAG-1	ND02	POOL2	10247	2305	CD4 naive	T_CD4	5.565500259	2.365075588	1	clonotype2316	clonotype2316
GGACAAGGTGCGCTTG-1	ND02	POOL2	5205	1316	CD4 mem	T_CD4	5.500627995	1.846470594	1	clonotype2318	clonotype2318
GGACAAGTCCAAACTG-1	ND02	POOL1	7149	1777	CD4 naive	T_CD4	6.586299419	0.970225096	1	clonotype2319	clonotype2319
GGACAGAAGCGATAGC-1	ND02	POOL1	6684	1794	CD4 naive	T_CD4	6.186496735	1.039319396	1	clonotype2320	clonotype2320
GGACATTAGCAGCGTA-1	ND02	POOL1	4041	1082	CD4 naive	T_CD4	7.605169296	2.748075485	1	clonotype2328	clonotype2328
GGACATTAGGCTATCT-1	ND02	POOL2	5791	1605	CD4 naive	T_CD4	6.04184103	1.268324733	1	clonotype2330	clonotype2330
GGACATTGTACTCAAC-1	ND02	POOL2	5065	1605	CD4 naive	T_CD4	6.888895512	2.42464757	1	clonotype2331	clonotype2331
GGACATTTCCGCAAGC-1	ND02	POOL1	7291	1693	CD4 naive	T_CD4	6.294270039	0.994830251	1	clonotype2333	clonotype2333
GGACGTCAGAGTAATC-1	ND02	POOL2	7489	1930	CD4 mem	T_CD4	4.872206211	0.985657692	0	clonotype2334	clonotype2334
GGACGTCTCGTCCAGG-1	ND02	POOL2	6328	1597	CD4 mem	T_CD4	5.330614567	1.159960151	0	clonotype2340	clonotype2340
GGAGCAAAGGGAGTAA-1	ND02	POOL1	4709	1414	CD4 mem	T_CD4	4.010705948	1.250162363	0	clonotype2341	clonotype2341
GGAGCAACAAGTAATG-1	ND02	POOL2	12060	2266	CD4 mem	T_CD4	4.7367239	1.010753036	0	clonotype2343	clonotype2343
GGAGCAACACTCGACG-1	ND02	POOL1	15172	2864	CD4 mem	T_CD4	4.989955425	1.002751589	1	clonotype2344	clonotype2344
GGAGCAATCACCGTAA-1	ND02	POOL1	5030	1311	CD4 naive	T_CD4	6.940297604	1.283537865	1	clonotype2348	clonotype2348
GGAGCAATCAGCTCGG-1	ND02	POOL2	11792	2593	CD4 Treg	T_CD4	2.279106855	3.089214325	0	clonotype2349	clonotype2349
GGAGCAATCAGCTCTC-1	ND02	POOL1	6228	1745	CD4 naive	T_CD4	6.421626568	1.361493349	1	clonotype2350	clonotype2350
GGAGCAATCTTCATGT-1	ND02	POOL2	7505	1973	CD4 mem	T_CD4	4.89811182	0.880427301	1	NA	NA
GGATGTTAGACTGTAA-1	ND02	POOL2	5324	1552	CD4 naive	T_CD4	6.349606514	1.074092269	0	clonotype2352	clonotype2352
GGCAATTGTAGCTAAA-1	ND02	POOL1	5735	1605	CD4 mem	T_CD4	5.264130116	0.896149755	0	clonotype2370	clonotype2370
GGCCGATAGTATCGAA-1	ND02	POOL1	8104	1848	CD4 mem	T_CD4	4.776888847	0.915161669	0	clonotype2376	clonotype2376
GGCCGATGTATCTGCA-1	ND02	POOL2	4566	1205	CD4 naive	T_CD4	7.391518116	1.886345625	1	clonotype2378	clonotype2378
GGCGTGTAGAGCTATA-1	ND02	POOL1	4248	1565	CD4 mem	T_CD4	4.662344933	1.279850006	0	clonotype2385	clonotype2385
GGCGTGTGTCGAGATG-1	ND02	POOL2	3894	1018	CD4 naive	T_CD4	6.40141201	1.172107458	0	clonotype2388	clonotype2388
GGCGTGTGTGCACTTA-1	ND02	POOL2	7101	1765	CD4 mem	T_CD4	4.887940407	1.26808238	0	clonotype2389	clonotype2389
GGCTCGACACCAACCG-1	ND02	POOL1	3157	982	CD4 naive	T_CD4	6.070009232	1.088790655	0	clonotype198	clonotype198
GGCTCGACACCTCGGA-1	ND02	POOL1	2299	970	CD4 mem	T_CD4	4.752900124	0.913304269	0	clonotype2393	clonotype2393
GGCTCGATCAATCTCT-1	ND02	POOL1	10353	2485	CD4 mem	T_CD4	5.17825985	1.075045109	1	clonotype2397	clonotype2397
GGCTCGATCCGAACGC-1	ND02	POOL2	6298	1648	CD4 mem	T_CD4	4.661189556	0.907940984	0	clonotype2399	clonotype2399
GGCTCGATCCTACAGA-1	ND02	POOL2	10549	2388	CD4 mem	T_CD4	4.704689503	0.994592369	1	clonotype2400	clonotype2400
GGCTGGTAGTAGATGT-1	ND02	POOL2	14052	3034	CD4 naive	T_CD4	5.859220505	1.774863839	1	clonotype2403	clonotype2403
GGCTGGTTCCTTAATC-1	ND02	POOL2	6093	1655	CD4 naive	T_CD4	7.208529949	1.362074494	1	clonotype2407	clonotype2407
GGGAATGAGACAAAGG-1	ND02	POOL1	8595	2019	CD4 mem	T_CD4	4.917835236	1.462956905	1	clonotype24	clonotype24
GGGAATGAGCATCATC-1	ND02	POOL2	4782	1563	CD4 mem	T_CD4	4.869953632	0.987902403	0	clonotype2408	clonotype2408
GGGACCTGTCTCATCC-1	ND02	POOL1	11317	2327	CD4 mem	T_CD4	4.654660225	0.974059224	1	clonotype2418	clonotype2418
GGGAGATTCGTGGGAA-1	ND02	POOL1	5592	1591	CD4 naive	T_CD4	6.086406708	1.030267715	0	clonotype2426	clonotype2426
GGGATGACACAAGACG-1	ND02	POOL2	8903	2035	CD4 naive	T_CD4	7.005726337	1.801593542	1	clonotype2432	clonotype2432
GGGCACTGTTCCGTCT-1	ND02	POOL2	10453	2489	CD4 mem	T_CD4	5.3625741	1.182170033	1	clonotype2437	clonotype2437
GGGCACTTCACGATGT-1	ND02	POOL2	5143	1664	CD4 naive	T_CD4	5.597006798	1.949362278	0	clonotype2438	clonotype2438
GGGCACTTCCGCGCAA-1	ND02	POOL1	3927	1181	CD4 naive	T_CD4	6.742309093	1.256595612	0	clonotype2440	clonotype2440
GGGCATCAGGTGCTAG-1	ND02	POOL1	13285	3107	CD4 mem	T_CD4	4.238261223	1.263581395	1	clonotype346	clonotype346
GGGCATCTCTGTTGAG-1	ND02	POOL2	4176	1284	CD4 naive	T_CD4	6.479948044	1.118853569	0	clonotype2444	clonotype2444
GGGTCTGAGAAGAAGC-1	ND02	POOL2	9220	2063	CD4 mem	T_CD4	4.912370682	1.031363964	0	clonotype2446	clonotype2446
GGGTCTGCATTGGTAC-1	ND02	POOL2	4130	1238	CD4 naive	T_CD4	6.864254475	3.071659327	1	clonotype8	clonotype8
GGGTCTGTCAGATAAG-1	ND02	POOL2	7296	1831	CD4 naive	T_CD4	5.900653362	1.254745603	0	clonotype2449	clonotype2449
GGGTCTGTCATTGCGA-1	ND02	POOL2	15665	3157	CD4 mem	T_CD4	4.415588856	1.085786939	1	clonotype2450	clonotype2450
GGGTTGCCATGTAAGA-1	ND02	POOL2	4782	1514	CD4 mem	T_CD4	5.132199287	0.998132229	0	clonotype86	clonotype86
GGTATTGAGACTTGAA-1	ND02	POOL1	2459	873	CD4 naive	T_CD4	6.378946781	1.256324291	0	clonotype87	clonotype87
GGTATTGCAGATTGCT-1	ND02	POOL1	3562	1147	CD4 naive	T_CD4	5.694190502	1.536038756	0	NA	NA
GGTATTGGTCAGTGGA-1	ND02	POOL1	4002	1204	CD4 naive	T_CD4	6.400785446	1.023469806	0	clonotype2460	clonotype2460
GGTATTGTCCAGAAGG-1	ND02	POOL1	7509	1881	CD4 naive	T_CD4	5.963744164	1.138181567	0	clonotype2463	clonotype2463
GGTATTGTCTTCTGGC-1	ND02	POOL1	5358	1523	CD4 mem	T_CD4	4.874086857	0.87805438	0	clonotype2466	clonotype2466
GGTGAAGAGATGCCAG-1	ND02	POOL2	6222	1635	CD4 mem	T_CD4	4.137324333	1.232782722	0	clonotype2467	clonotype2467
GGTGAAGCATGGAATA-1	ND02	POOL2	5079	1608	CD4 mem	T_CD4	5.495253563	1.133072853	0	clonotype2469	clonotype2469
GGTGAAGCATGGTTGT-1	ND02	POOL1	10762	2246	CD4 mem	T_CD4	4.5835886	1.138838291	0	clonotype2470	clonotype2470
GGTGAAGGTTTGACAC-1	ND02	POOL2	10489	2378	CD4 mem	T_CD4	4.678201675	1.010044217	0	clonotype2474	clonotype2474
GGTGTTAAGGCATTGG-1	ND02	POOL1	5320	1436	CD4 mem	T_CD4	5.561721325	1.156595707	0	clonotype2483	clonotype2483
GTAACGTCAAGTAATG-1	ND02	POOL1	5599	1492	CD4 mem	T_CD4	4.943377972	1.596044779	0	clonotype2487	clonotype2487
GTAACGTCATCGGTTA-1	ND02	POOL1	6137	1525	CD4 naive	T_CD4	6.990725994	1.441756487	1	clonotype2490	clonotype2490
GTAACGTTCGCCCTTA-1	ND02	POOL1	14203	2794	CD4 mem	T_CD4	4.464197636	1.058992982	1	clonotype2492	clonotype2492
GTAACTGAGCCAACAG-1	ND02	POOL2	6560	1881	CD4 mem	T_CD4	3.451226711	1.722783685	0	clonotype2493	clonotype2493
GTAACTGGTTGTCGCG-1	ND02	POOL2	7955	1882	CD4 mem	T_CD4	4.612164021	1.049476027	2	clonotype2496	clonotype2496
GTACGTAAGCTTTGGT-1	ND02	POOL2	7453	1750	CD4 mem	T_CD4	5.081105709	1.001715422	0	clonotype2498	clonotype2498
GTACGTACAAGGTGTG-1	ND02	POOL2	8515	2372	CD4 mem	T_CD4	4.425505161	1.259373784	1	clonotype2500	clonotype2500
GTACTCCAGTGGGATC-1	ND02	POOL1	5838	1383	CD4 naive	T_CD4	6.340760231	2.006084204	0	clonotype2506	clonotype2506
GTACTCCTCCTTTCTC-1	ND02	POOL2	9781	2557	CD4 mem	T_CD4	5.549844742	2.226740122	1	clonotype2511	clonotype2511
GTACTTTCATAACCTG-1	ND02	POOL2	6720	1796	CD4 naive	T_CD4	5.85141468	1.248650551	1	clonotype2513	clonotype2513
GTAGGCCAGCCACTAT-1	ND02	POOL2	5754	1529	CD4 naive	T_CD4	5.877298832	1.423185587	0	clonotype2520	clonotype2520
GTAGGCCGTACAGACG-1	ND02	POOL1	8036	2455	CD4 naive	T_CD4	5.942218781	1.087157369	1	clonotype2522	clonotype2522
GTAGGCCGTATAGTAG-1	ND02	POOL2	10161	2584	CD4 Treg	T_CD4	2.58882618	3.19094038	1	clonotype2523	clonotype2523
GTAGGCCGTCGCGAAA-1	ND02	POOL1	2756	1036	CD4 mem	T_CD4	5.771616936	0.884581149	0	clonotype2524	clonotype2524
GTAGGCCGTCTACCTC-1	ND02	POOL2	5689	1824	CD4 naive	T_CD4	5.615793228	1.445550919	0	clonotype2525	clonotype2525
GTAGGCCGTTGCGTTA-1	ND02	POOL2	4261	1459	CD4 naive	T_CD4	5.303632736	2.356308699	0	clonotype2526	clonotype2526
GTAGGCCTCGTCGTTC-1	ND02	POOL2	9101	2111	CD4 naive	T_CD4	5.697158813	1.186114669	1	clonotype2527	clonotype2527
GTAGTCAAGAGCTATA-1	ND02	POOL2	5284	1658	CD4 mem	T_CD4	4.74474287	1.444617867	1	clonotype15	clonotype15
GTAGTCAGTCGAGTTT-1	ND02	POOL1	8259	1899	CD4 naive	T_CD4	7.077416897	1.417232871	1	NA	NA
GTAGTCATCCTAGGGC-1	ND02	POOL2	6088	1575	CD4 mem	T_CD4	4.805960178	1.012366891	0	clonotype2531	clonotype2531
GTATTCTAGACCGGAT-1	ND02	POOL1	6672	1702	CD4 mem	T_CD4	5.066225052	0.896152377	0	clonotype2533	clonotype2533
GTATTCTGTCGCCATG-1	ND02	POOL1	5475	1742	CD4 naive	T_CD4	6.894700527	1.570721507	0	clonotype2534	clonotype2534
GTATTCTGTGTTCTTT-1	ND02	POOL1	17185	3273	CD4 mem	T_CD4	4.696172714	1.746347308	1	clonotype7	clonotype7
GTATTCTGTTTACTCT-1	ND02	POOL2	2964	934	CD4 naive	T_CD4	6.274949551	0.941289306	0	clonotype2535	clonotype1042_clonotype2535
GTCAAGTGTAGGGTAC-1	ND02	POOL2	5712	1464	CD4 naive	T_CD4	5.842601299	1.126479506	0	clonotype2537	clonotype2537
GTCAAGTGTTCAGCGC-1	ND02	POOL1	6607	1620	CD4 mem	T_CD4	5.201975822	0.903160632	0	clonotype2538	clonotype2538
GTCAAGTTCTCGATGA-1	ND02	POOL1	6253	1838	CD4 mem	T_CD4	4.990206242	1.213319421	1	clonotype2540	clonotype2540
GTCACAAGTACTTAGC-1	ND02	POOL1	4306	1538	CD4 mem	T_CD4	4.959965229	1.023979902	0	clonotype2543	clonotype2543
GTCACAAGTCAAACTC-1	ND02	POOL1	12429	2578	CD4 mem	T_CD4	4.162648201	1.192580819	1	clonotype155	clonotype155
GTCACAATCCAAGCCG-1	ND02	POOL1	7882	1879	CD4 mem	T_CD4	5.574056625	1.224286675	0	clonotype2544	clonotype2544
GTCACAATCTTGAGGT-1	ND02	POOL2	9221	2133	CD4 mem	T_CD4	4.51504755	1.088998318	0	clonotype2546	clonotype2546
GTCACGGAGAGACGAA-1	ND02	POOL2	16139	3106	CD4 mem	T_CD4	3.192239046	2.084582806	1	clonotype2547	clonotype2547
GTCACGGAGAGCTATA-1	ND02	POOL1	5919	1644	CD4 mem	T_CD4	5.055967808	1.0269593	0	clonotype2548	clonotype2548
GTCACGGAGGACTGGT-1	ND02	POOL1	5984	1726	CD4 mem	T_CD4	3.229099751	1.508584619	0	clonotype2549	clonotype2549
GTCACGGCATGTCGAT-1	ND02	POOL1	1895	772	CD4 naive	T_CD4	6.941020489	1.604617953	0	NA	NA
GTCACGGGTCACAAGG-1	ND02	POOL1	4787	1470	CD4 mem	T_CD4	5.293364525	0.856597662	1	clonotype7	clonotype7
GTCACGGTCAAGGCTT-1	ND02	POOL1	6088	1493	CD4 mem	T_CD4	5.132241249	0.871857822	0	clonotype2555	clonotype2555
GTCACGGTCACCTTAT-1	ND02	POOL1	9390	2021	CD4 mem	T_CD4	5.434762478	0.935215831	0	clonotype2556	clonotype2556
GTCATTTCACGAAAGC-1	ND02	POOL2	14042	2823	CD4 naive	T_CD4	6.345273495	0.94018811	1	clonotype2559	clonotype2559
GTCATTTCATGCCTAA-1	ND02	POOL2	7216	1753	CD4 mem	T_CD4	5.319518089	1.268583775	1	clonotype2562	clonotype2562
GTCCTCAAGACAGACC-1	ND02	POOL2	11409	2543	CD4 mem	T_CD4	2.262511969	3.067084074	0	clonotype2563	clonotype2563
GTCCTCACAGACAAGC-1	ND02	POOL1	2958	1081	CD4 mem	T_CD4	5.173640728	0.852911115	0	clonotype2566	clonotype2566
GTCCTCATCAGCCTAA-1	ND02	POOL1	4659	1526	CD4 mem	T_CD4	5.412662029	1.42003262	0	clonotype2570	clonotype2570
GTCGGGTAGTGATCGG-1	ND02	POOL2	2521	973	CD4 mem	T_CD4	4.825166225	0.916545451	0	clonotype2575	clonotype2575
GTCGGGTCAGACGCCT-1	ND02	POOL2	3142	1145	CD4 mem	T_CD4	5.371555805	0.941409349	0	clonotype2576	clonotype2576
GTCGGGTGTAGAGTGC-1	ND02	POOL1	4421	1206	CD4 naive	T_CD4	6.642170906	1.536205649	0	clonotype2577	clonotype2577
GTCGGGTGTCAGAGGT-1	ND02	POOL1	7744	2008	CD4 mem	T_CD4	4.728366375	0.812007725	1	clonotype155	clonotype155
GTCGTAAAGGGAAACA-1	ND02	POOL1	7759	1810	CD4 mem	T_CD4	4.818065166	0.865063488	0	clonotype2580	clonotype2580
GTCGTAACAATGGACG-1	ND02	POOL1	6570	1479	CD4 naive	T_CD4	6.22807169	1.468650579	0	clonotype2581	clonotype2581
GTCTCGTGTATGAATG-1	ND02	POOL1	6569	1911	CD4 naive	T_CD4	5.654038429	1.402169943	0	clonotype2589	clonotype2589
GTCTCGTGTCGGCATC-1	ND02	POOL2	6101	1635	CD4 mem	T_CD4	5.316952229	1.005187154	1	clonotype2591	clonotype2591
GTCTCGTGTGTATGGG-1	ND02	POOL1	5058	1590	CD4 mem	T_CD4	3.936073303	1.356298208	1	clonotype2592	clonotype2592
GTCTCGTTCGGATGGA-1	ND02	POOL1	5555	1631	CD4 mem	T_CD4	4.317779541	1.15887773	0	clonotype2598	clonotype2598
GTCTCGTTCGGGAGTA-1	ND02	POOL2	4565	1328	CD4 mem	T_CD4	5.299530506	0.892741203	0	clonotype2599	clonotype2599
GTCTCGTTCTGGTATG-1	ND02	POOL2	4439	1323	CD4 mem	T_CD4	3.895253658	1.701022625	0	clonotype2600	clonotype2600
GTCTTCGGTAGCGCAA-1	ND02	POOL1	7322	1712	CD4 mem	T_CD4	5.06509304	0.850218534	0	clonotype2602	clonotype2602
GTGCAGCCACGGCTAC-1	ND02	POOL1	12729	2443	CD4 mem	T_CD4	4.503849506	1.157529831	2	clonotype2608	clonotype2608
GTGCAGCCAGTGACAG-1	ND02	POOL1	6237	1597	CD4 naive	T_CD4	5.662183285	1.342101336	1	clonotype2609	clonotype2609
GTGCAGCCATATGCTG-1	ND02	POOL1	9460	2038	CD4 mem	T_CD4	5.658892155	0.9188658	0	clonotype2610	clonotype2610
GTGCAGCTCACCTCGT-1	ND02	POOL2	8500	2202	CD4 Treg	T_CD4	2.562994719	3.145015001	0	clonotype2612	clonotype2612
GTGCAGCTCGAGAACG-1	ND02	POOL2	9560	2064	CD4 mem	T_CD4	5.46312809	1.253763318	0	clonotype2613	clonotype2613
GTGCAGCTCGCACTCT-1	ND02	POOL2	18315	3173	CD4 mem	T_CD4	4.257280827	1.233470559	2	clonotype2614	clonotype2614
GTGCATAAGGAGTTTA-1	ND02	POOL2	8861	2130	CD4 mem	T_CD4	4.838247299	0.984155655	0	clonotype2618	clonotype2618
GTGCATAGTTATGTGC-1	ND02	POOL1	5205	1435	CD4 mem	T_CD4	5.062893391	0.960709393	0	clonotype2619	clonotype2619
GTGCGGTAGGTGACCA-1	ND02	POOL2	9800	2305	CD4 mem	T_CD4	4.413474083	1.238538265	1	clonotype17	clonotype17
GTGCGGTCAATGCCAT-1	ND02	POOL2	8536	2167	CD4 mem	T_CD4	4.457094193	1.133647084	0	clonotype2625	clonotype2625
GTGCGGTGTTCCGGCA-1	ND02	POOL2	11773	2599	CD4 mem	T_CD4	5.290144444	1.019620657	1	clonotype2627	clonotype2627
GTGGGTCAGAAAGTGG-1	ND02	POOL2	13646	2789	CD4 naive	T_CD4	5.1090312	0.893794298	1	clonotype81	clonotype81
GTGGGTCCATGGTCAT-1	ND02	POOL1	6726	1858	CD4 naive	T_CD4	6.6179142	1.416784525	1	clonotype2636	clonotype2636
GTGTGCGAGAGTACCG-1	ND02	POOL2	7550	1749	CD4 mem	T_CD4	4.911588669	1.024347901	0	clonotype2639	clonotype2639
GTGTGCGAGGCCCTCA-1	ND02	POOL1	7265	2039	CD4 mem	T_CD4	2.65085578	2.922582865	1	clonotype17	clonotype17
GTGTGCGAGGTGCACA-1	ND02	POOL1	7803	1939	CD4 naive	T_CD4	6.896170139	0.886105716	1	clonotype2640	clonotype2640
GTGTGCGTCAGCGACC-1	ND02	POOL1	8474	1929	CD4 mem	T_CD4	5.182431698	1.016109467	0	clonotype2645	clonotype2645
GTGTTAGGTCATACTG-1	ND02	POOL2	6843	1795	CD4 mem	T_CD4	4.781142235	0.874502122	0	clonotype2649	clonotype2649
GTTAAGCCAGATTGCT-1	ND02	POOL1	5508	1566	CD4 mem	T_CD4	5.201168537	0.86278224	0	clonotype2653	clonotype2653
GTTAAGCGTATCTGCA-1	ND02	POOL2	5341	1534	CD4 mem	T_CD4	5.063395977	1.268902421	0	clonotype2654	clonotype2654
GTTACAGAGCGCCTCA-1	ND02	POOL1	6542	1615	CD4 mem	T_CD4	4.816431999	0.996502936	0	clonotype2659	clonotype2659
GTTCATTTCGCGCCAA-1	ND02	POOL1	9688	2213	CD4 mem	T_CD4	4.406096935	1.044058442	0	clonotype2679	clonotype2679
GTTCATTTCGTAGGTT-1	ND02	POOL1	10136	2374	CD4 mem	T_CD4	5.273356438	0.938116968	0	clonotype2680	clonotype2680
GTTCGGGGTTTAGGAA-1	ND02	POOL2	6446	1541	CD4 mem	T_CD4	5.119699001	0.954480469	0	clonotype2686	clonotype2686
GTTCTCGAGAGTCGGT-1	ND02	POOL1	6771	1773	CD4 mem	T_CD4	5.489893436	1.070258617	1	clonotype2688	clonotype2688
GTTCTCGAGGAGTAGA-1	ND02	POOL1	9076	1849	CD4 naive	T_CD4	6.192423344	1.131978154	0	clonotype2689	clonotype2689
GTTCTCGCACCGTTGG-1	ND02	POOL2	2616	777	CD4 naive	T_CD4	6.926678658	1.599202156	0	clonotype2691	clonotype2691
GTTCTCGTCAACACGT-1	ND02	POOL2	9564	2295	CD4 mem	T_CD4	4.701467514	1.126744986	0	clonotype2692	clonotype2692
GTTTCTAAGCTAGTTC-1	ND02	POOL1	7997	1813	CD4 mem	T_CD4	4.957061291	0.961022973	0	clonotype2695	clonotype2695
TAAGAGAAGAGTACAT-1	ND02	POOL1	5552	1603	CD4 naive	T_CD4	6.796169758	1.453829765	0	clonotype2702	clonotype2702
TAAGCGTAGGCCCTTG-1	ND02	POOL1	5719	1335	CD4 naive	T_CD4	5.71648407	2.424687862	0	clonotype2708	clonotype2708
TAAGCGTCACTTACGA-1	ND02	POOL2	8731	2072	CD4 mem	T_CD4	4.523333549	0.912961423	0	clonotype2709	clonotype2709
TAAGCGTGTGCACTTA-1	ND02	POOL1	8837	2029	CD4 mem	T_CD4	4.879143715	1.119413376	1	clonotype7	clonotype7
TAAGTGCCATTAGGCT-1	ND02	POOL2	10602	2241	CD4 mem	T_CD4	4.507821083	1.063874006	0	clonotype2714	clonotype2714
TAAGTGCGTACCGCTG-1	ND02	POOL1	5960	1559	CD4 mem	T_CD4	4.677070141	0.992987931	0	clonotype2715	clonotype2715
TAAGTGCGTGTCTGAT-1	ND02	POOL1	6068	1455	CD4 naive	T_CD4	6.919094086	1.301774263	0	clonotype2716	clonotype2716
TACACGAAGACTAAGT-1	ND02	POOL1	15058	2806	CD4 mem	T_CD4	3.914373636	2.720510006	1	clonotype2719	clonotype2719
TACACGACAATGGACG-1	ND02	POOL2	7625	1929	CD4 mem	T_CD4	4.954839706	1.60603261	1	clonotype2722	clonotype2722
TACACGAGTGACTACT-1	ND02	POOL2	4108	1300	CD4 mem	T_CD4	5.438304424	1.351218224	0	clonotype2723	clonotype2723
TACAGTGAGCGTTCCG-1	ND02	POOL1	10455	2143	CD4 mem	T_CD4	4.398089886	1.129216552	0	clonotype2727	clonotype2727
TACCTTAAGAGCTGCA-1	ND02	POOL1	15229	2964	CD4 mem	T_CD4	5.080075741	0.847634554	1	clonotype2739	clonotype2739
TACCTTACAGACAAGC-1	ND02	POOL2	2596	911	CD4 naive	T_CD4	6.30436182	0.807447076	0	clonotype2742	clonotype2742
TACCTTACATGGTTGT-1	ND02	POOL2	18941	3466	CD4 mem	T_CD4	4.217852116	1.254230738	0	clonotype2743	clonotype2743
TACCTTATCTCGCTTG-1	ND02	POOL1	13463	2570	CD4 mem	T_CD4	4.765604019	0.970523715	0	clonotype2744	clonotype2744
TACGGATGTGATAAAC-1	ND02	POOL2	11345	2312	CD4 mem	T_CD4	5.236129284	1.130833864	1	clonotype2750	clonotype2750
TACGGGCAGAGTGACC-1	ND02	POOL2	5266	1314	CD4 mem	T_CD4	5.003345966	0.884667695	0	clonotype2753	clonotype2753
TACGGTACAGTCTTCC-1	ND02	POOL2	5084	1466	CD4 mem	T_CD4	4.889800072	0.774300754	0	clonotype2763	clonotype2763
TACTCATAGATGGCGT-1	ND02	POOL1	8770	1903	CD4 mem	T_CD4	4.917078495	0.944432974	0	clonotype2767	clonotype2767
TACTCATGTTGGTGGA-1	ND02	POOL1	5805	1358	CD4 naive	T_CD4	7.574873447	2.151354313	1	clonotype2771	clonotype2771
TACTCGCAGGACACCA-1	ND02	POOL1	5368	1289	CD4 naive	T_CD4	7.143584728	1.985215902	1	clonotype2773	clonotype2773
TACTCGCCAAGGACAC-1	ND02	POOL1	7912	1778	CD4 mem	T_CD4	4.96195364	0.928478003	0	clonotype2775	clonotype2775
TACTCGCGTTGGGACA-1	ND02	POOL1	1782	747	CD4 naive	T_CD4	6.468302727	1.085265517	0	clonotype2776	clonotype2776
TACTCGCTCCACTGGG-1	ND02	POOL2	8040	1687	CD4 naive	T_CD4	6.628275871	0.898027658	0	clonotype2777	clonotype2777
TACTTACCAATCCGAT-1	ND02	POOL1	4920	1334	CD4 naive	T_CD4	7.222272873	3.307900667	1	clonotype2780	clonotype2780
TACTTACCAGCTTAAC-1	ND02	POOL1	5721	1728	CD4 naive	T_CD4	6.433845043	0.773306787	0	clonotype2781	clonotype2781
TACTTACCATTACCTT-1	ND02	POOL1	6861	1709	CD4 mem	T_CD4	5.966487408	1.125582099	0	clonotype2783	clonotype2783
TACTTGTGTCGCATAT-1	ND02	POOL2	4752	1349	CD4 naive	T_CD4	6.308155537	1.27105844	0	clonotype8	clonotype8
TAGACCAAGGGCATGT-1	ND02	POOL2	7910	1940	CD4 mem	T_CD4	4.380124092	1.056730986	1	clonotype184	clonotype184
TAGACCAGTATAGTAG-1	ND02	POOL2	10917	2341	CD4 mem	T_CD4	4.34749794	1.090869904	2	clonotype2789	clonotype2789
TAGACCAGTTTGTTGG-1	ND02	POOL1	9780	2057	CD4 mem	T_CD4	4.993806362	1.088821769	0	clonotype2790	clonotype2790
TAGAGCTAGAGAGCTC-1	ND02	POOL1	5027	1388	CD4 mem	T_CD4	5.894482136	1.112908959	0	clonotype2791	clonotype2791
TAGAGCTCACTCAGGC-1	ND02	POOL2	12961	2554	CD4 mem	T_CD4	4.727778435	0.999577522	1	clonotype2793	clonotype2793
TAGAGCTTCCAAGCCG-1	ND02	POOL1	8022	1946	CD4 mem	T_CD4	5.32972908	1.759274006	1	clonotype2798	clonotype2798
TAGCCGGGTTTAAGCC-1	ND02	POOL2	6771	1913	CD4 mem	T_CD4	4.70294714	1.211691499	0	clonotype2801	clonotype2801
TAGCCGGTCACGCATA-1	ND02	POOL1	6161	1473	CD4 mem	T_CD4	4.877504349	1.114673853	0	clonotype2802	clonotype2802
TAGGCATCAATGGAGC-1	ND02	POOL1	4674	1478	CD4 naive	T_CD4	6.858708382	1.525226951	0	clonotype2805	clonotype2805
TAGGCATGTACCGGCT-1	ND02	POOL2	14414	2851	CD4 mem	T_CD4	4.326523304	1.444531441	1	clonotype86	clonotype86
TAGGCATGTCACCCAG-1	ND02	POOL1	6945	1830	CD4 mem	T_CD4	4.72354269	1.128777146	0	clonotype2806	clonotype2806
TAGGCATTCAAACAAG-1	ND02	POOL2	8904	2073	CD4 mem	T_CD4	3.008203268	2.097328424	0	clonotype2808	clonotype2808
TAGTGGTAGAACTGTA-1	ND02	POOL2	7556	1997	CD4 mem	T_CD4	5.308362007	1.041512966	0	clonotype2810	clonotype2810
TAGTGGTAGGCTAGAC-1	ND02	POOL2	11131	2583	CD4 mem	T_CD4	4.753116608	0.971806407	1	clonotype2811	clonotype2811
TAGTGGTGTGACTCAT-1	ND02	POOL2	10845	2606	CD4 mem	T_CD4	4.992176533	1.130697966	1	clonotype2814	clonotype2814
TAGTGGTTCAGCTCGG-1	ND02	POOL2	7477	1855	CD4 mem	T_CD4	5.360054016	1.051944613	0	clonotype2815	clonotype2815
TAGTTGGAGGATGTAT-1	ND02	POOL1	4769	1235	CD4 naive	T_CD4	6.826088428	1.082177877	1	clonotype2817	clonotype2817
TAGTTGGCACGTGAGA-1	ND02	POOL2	6033	1340	CD4 mem	T_CD4	5.714975834	0.872901142	0	clonotype2818	clonotype2818
TATCAGGCAGCTCCGA-1	ND02	POOL2	6291	1661	CD4 mem	T_CD4	4.861278534	1.243423581	0	clonotype2823	clonotype2823
TATCAGGGTACTTAGC-1	ND02	POOL2	12741	2751	CD4 mem	T_CD4	4.464458466	1.363641024	1	clonotype2824	clonotype2824
TATCAGGTCCATGAGT-1	ND02	POOL1	7143	1642	CD4 mem	T_CD4	5.004259586	0.898991525	0	clonotype2827	clonotype2827
TATCAGGTCGATAGAA-1	ND02	POOL2	12354	2474	CD4 mem	T_CD4	4.697928905	1.107832909	0	clonotype2828	clonotype2828
TATCTCAGTCAGAGGT-1	ND02	POOL1	7247	1873	CD4 mem	T_CD4	4.935044289	1.54665792	0	clonotype2831	clonotype2831
TATGCCCGTCTCTTTA-1	ND02	POOL2	11710	2300	CD4 mem	T_CD4	4.867993832	1.038978577	0	clonotype2836	clonotype2836
TATGCCCTCGGAATCT-1	ND02	POOL1	6887	1899	CD4 mem	T_CD4	4.824485779	1.014325857	0	clonotype2840	clonotype2840
TATTACCAGATGCCTT-1	ND02	POOL2	7565	1747	CD4 mem	T_CD4	3.932404518	1.404613495	0	clonotype2841	clonotype2841
TATTACCCAGACACTT-1	ND02	POOL1	8049	1998	CD4 mem	T_CD4	4.871147633	0.963630915	0	clonotype2843	clonotype2843
TATTACCTCCACGTTC-1	ND02	POOL1	5223	1355	CD4 mem	T_CD4	5.719831467	1.130470753	1	clonotype2847	clonotype2847
TATTACCTCCGCAGTG-1	ND02	POOL2	7142	1690	CD4 mem	T_CD4	4.755917549	1.027922392	0	clonotype2848	clonotype2848
TATTACCTCCTAGTGA-1	ND02	POOL1	9578	2282	CD4 mem	T_CD4	5.427420616	0.951413333	1	clonotype2849	clonotype2849
TCAACGAAGCAGCCTC-1	ND02	POOL1	8528	2245	CD4 mem	T_CD4	4.304706097	1.109928012	1	clonotype71	clonotype71
TCAACGAAGCCACGTC-1	ND02	POOL1	7027	1667	CD4 mem	T_CD4	4.828015327	1.066216588	0	clonotype2850	clonotype2850
TCAACGACAAACAACA-1	ND02	POOL2	10753	2294	CD4 mem	T_CD4	5.036211967	0.813278675	0	clonotype2852	clonotype2852
TCAACGAGTATGGTTC-1	ND02	POOL1	7938	1872	CD4 naive	T_CD4	5.997745514	0.939742029	1	clonotype17	clonotype17
TCAACGAGTCCGAAGA-1	ND02	POOL2	6531	1752	CD4 mem	T_CD4	4.684662342	0.96163702	0	clonotype2856	clonotype2856
TCAATCTAGTGGCACA-1	ND02	POOL2	9320	2139	CD4 naive	T_CD4	6.78567791	1.268865108	1	clonotype2859	clonotype2859
TCAATCTCACGGATAG-1	ND02	POOL2	12437	2654	CD4 naive	T_CD4	5.872086048	1.898533583	1	clonotype2860	clonotype2860
TCAATCTGTTGTGGAG-1	ND02	POOL1	5022	1561	CD4 naive	T_CD4	6.386333466	1.207962394	0	clonotype2865	clonotype2865
TCAATCTTCAAGCCTA-1	ND02	POOL2	12645	2620	CD4 mem	T_CD4	4.447780609	1.049249887	0	clonotype2866	clonotype2866
TCACAAGCACTGTGTA-1	ND02	POOL1	14492	3085	CD4 mem	T_CD4	5.342496872	0.94419837	1	NA	NA
TCACAAGTCGGAATCT-1	ND02	POOL2	5043	1511	CD4 mem	T_CD4	4.791302681	0.943166018	1	clonotype8	clonotype8
TCAGATGCAAGCTGAG-1	ND02	POOL2	14052	2741	CD4 mem	T_CD4	3.789435148	1.796997666	2	clonotype2875	clonotype2875
TCAGATGCATGGTTGT-1	ND02	POOL1	5060	1297	CD4 mem	T_CD4	5.201884747	0.977578819	0	clonotype2877	clonotype2877
TCAGATGGTTGCGTTA-1	ND02	POOL2	7381	1980	CD4 mem	T_CD4	2.690812349	3.034618855	0	clonotype2880	clonotype2880
TCAGATGTCCCTTGCA-1	ND02	POOL1	9158	2190	CD4 mem	T_CD4	4.294074059	1.159967542	1	clonotype7	clonotype7
TCAGCAAAGACAGGCT-1	ND02	POOL1	8124	1810	CD4 naive	T_CD4	6.498251915	0.770277679	1	clonotype2884	clonotype2884
TCAGCAATCAGTTGAC-1	ND02	POOL1	7165	1747	CD4 naive	T_CD4	6.638109207	1.386354089	1	clonotype2886	clonotype2886
TCAGCTCCATTAACCG-1	ND02	POOL1	5782	1599	CD4 mem	T_CD4	2.686106205	2.981312752	0	clonotype2893	clonotype2893
TCAGCTCGTATCGCAT-1	ND02	POOL2	18380	3157	CD4 mem	T_CD4	2.992011786	2.308509111	1	clonotype2894	clonotype2894
TCAGCTCTCGCAAACT-1	ND02	POOL1	16236	2945	CD4 naive	T_CD4	5.89193964	1.455960751	1	clonotype2896	clonotype2896
TCAGGATAGTATCTCG-1	ND02	POOL2	17604	3169	CD4 mem	T_CD4	4.84095192	0.951024115	1	clonotype2899	clonotype2899
TCAGGATGTGACGGTA-1	ND02	POOL2	6905	1621	CD4 mem	T_CD4	5.500973225	1.067042112	0	clonotype2901	clonotype2901
TCAGGATTCTATGTGG-1	ND02	POOL2	6899	1624	CD4 naive	T_CD4	6.030992985	1.238477588	0	clonotype2903	clonotype2903
TCAGGTACAAGGACAC-1	ND02	POOL1	9831	2356	CD4 mem	T_CD4	4.078962803	1.378550172	1	clonotype8	clonotype8
TCAGGTACAGACTCGC-1	ND02	POOL1	4937	1649	CD4 mem	T_CD4	3.06149292	2.266578674	0	clonotype2905	clonotype2905
TCAGGTACAGCGTTCG-1	ND02	POOL1	1640	761	CD4 mem	T_CD4	4.670325279	1.144916177	0	clonotype2906	clonotype2906
TCAGGTAGTAAACCTC-1	ND02	POOL1	7129	1783	CD4 naive	T_CD4	5.834212303	0.954581976	1	clonotype2908	clonotype2908
TCATTACAGAAACGCC-1	ND02	POOL2	4026	1242	CD4 naive	T_CD4	7.913888454	2.782482386	1	clonotype2909	clonotype2909
TCATTACCATGATCCA-1	ND02	POOL2	12376	2626	CD4 mem	T_CD4	3.869641781	1.510249853	0	clonotype2913	clonotype2913
TCATTACTCGCATGGC-1	ND02	POOL1	6667	1586	CD4 mem	T_CD4	5.054265976	0.936145604	0	clonotype2918	clonotype2918
TCATTACTCGTCACGG-1	ND02	POOL1	16622	3170	CD4 mem	T_CD4	4.508791447	1.137629509	1	clonotype155	clonotype155
TCATTTGAGGGAACGG-1	ND02	POOL2	5498	1388	CD4 mem	T_CD4	5.312421799	2.107927084	1	clonotype2921	clonotype2921
TCATTTGAGTGGAGTC-1	ND02	POOL2	6889	1686	CD4 mem	T_CD4	5.209377766	1.001390457	0	clonotype2923	clonotype2923
TCCACACGTCAGTGGA-1	ND02	POOL1	2724	1114	CD4 naive	T_CD4	6.866488457	1.279461384	1	clonotype45	clonotype45
TCCCGATTCCCATTAT-1	ND02	POOL2	7675	1743	CD4 mem	T_CD4	4.736019135	0.940480828	0	clonotype2935	clonotype2935
TCGAGGCGTGTAACGG-1	ND02	POOL1	4303	1092	CD4 naive	T_CD4	6.742056847	1.002316117	1	clonotype2939	clonotype2939
TCGCGAGAGCTAGTGG-1	ND02	POOL1	4055	1126	CD4 naive	T_CD4	6.805263519	0.979779601	1	clonotype2942	clonotype2942
TCGCGAGAGGCCCGTT-1	ND02	POOL1	3053	1043	CD4 mem	T_CD4	5.376078606	0.953674912	0	clonotype87	clonotype87
TCGCGAGAGGTGCAAC-1	ND02	POOL2	9785	2275	CD4 mem	T_CD4	5.345910549	1.054024458	1	clonotype2943	clonotype2943
TCGCGAGCATCACCCT-1	ND02	POOL1	9135	2103	CD4 naive	T_CD4	6.081756115	0.999756873	1	clonotype2944	clonotype2944
TCGCGAGTCTTGCAAG-1	ND02	POOL1	12716	2752	CD4 mem	T_CD4	4.908700943	0.956255376	1	clonotype2947	clonotype2947
TCGCGTTAGAGCTATA-1	ND02	POOL2	6273	1671	CD4 naive	T_CD4	6.544408321	1.304321408	0	NA	NA
TCGCGTTCATCACGTA-1	ND02	POOL1	6190	1440	CD4 naive	T_CD4	6.873106003	1.489911675	1	clonotype134	clonotype134
TCGCGTTGTCGCTTCT-1	ND02	POOL2	7681	1781	CD4 naive	T_CD4	6.261211872	0.975786269	1	clonotype2951	clonotype2951
TCGCGTTTCATATCGG-1	ND02	POOL1	4810	1320	CD4 naive	T_CD4	6.207314491	3.144397497	0	clonotype2952	clonotype2952
TCGCGTTTCTGGTATG-1	ND02	POOL2	6475	1715	CD4 mem	T_CD4	4.979084969	1.136122108	0	clonotype2955	clonotype2955
TCGGGACCACCAACCG-1	ND02	POOL1	9488	1854	CD4 mem	T_CD4	3.622160196	1.705749512	0	clonotype2956	clonotype2956
TCGGGACCATTCCTCG-1	ND02	POOL2	4431	1641	CD4 mem	T_CD4	4.775240898	0.950121284	0	clonotype2957	clonotype2957
TCGGGACGTGCACTTA-1	ND02	POOL1	5493	1511	CD4 mem	T_CD4	5.308106899	1.032940745	0	clonotype2958	clonotype2958
TCGGGACTCGAATCCA-1	ND02	POOL1	2983	1153	CD4 naive	T_CD4	6.730240822	1.246165991	1	clonotype45	clonotype45
TCGGGACTCTGTTGAG-1	ND02	POOL2	12251	2619	CD4 mem	T_CD4	4.473109722	0.97347796	1	clonotype2963	clonotype2963
TCGGTAAAGGGTCTCC-1	ND02	POOL1	6073	1652	CD4 mem	T_CD4	5.151012421	0.828350902	0	clonotype2964	clonotype2964
TCGTACCAGTACGCGA-1	ND02	POOL2	4912	1353	CD4 mem	T_CD4	5.364629745	1.067733049	0	clonotype2969	clonotype2969
TCGTACCCAGCCAGAA-1	ND02	POOL1	4995	1309	CD4 naive	T_CD4	6.098741055	0.917201996	0	clonotype2971	clonotype2971
TCGTACCGTTTAAGCC-1	ND02	POOL1	6612	1738	CD4 mem	T_CD4	4.948652744	0.898782372	0	clonotype2973	clonotype2973
TCGTACCTCATCACCC-1	ND02	POOL2	6408	1724	CD4 mem	T_CD4	5.293776989	1.038132906	1	clonotype2975	clonotype2975
TCGTACCTCATGCAAC-1	ND02	POOL2	6198	1667	CD4 mem	T_CD4	5.492515087	0.963748813	0	clonotype2976	clonotype2976
TCTATTGCAATCGGTT-1	ND02	POOL1	10165	2324	CD4 mem	T_CD4	4.000392914	1.315618038	0	clonotype2982	clonotype2982
TCTATTGGTTCTGTTT-1	ND02	POOL1	15424	3072	CD4 mem	T_CD4	4.889136791	0.822686851	1	clonotype7	clonotype7
TCTCATACATGCAACT-1	ND02	POOL1	2979	997	CD4 mem	T_CD4	5.195230007	0.778305233	0	clonotype2988	clonotype2988
TCTCTAACAAGGGTCA-1	ND02	POOL1	9058	2100	CD4 naive	T_CD4	5.729739189	1.200796843	0	clonotype2993	clonotype2993
TCTCTAACAGACTCGC-1	ND02	POOL2	2776	1128	CD4 naive	T_CD4	6.404576778	1.038612008	1	NA	NA
TCTCTAAGTCTAGCGC-1	ND02	POOL1	4451	1366	CD4 naive	T_CD4	6.414901733	1.018969655	0	clonotype2996	clonotype2996
TCTCTAAGTTGGTAAA-1	ND02	POOL1	8926	1708	CD4 naive	T_CD4	7.075491428	1.769998193	1	clonotype7	clonotype7
TCTCTAATCGGCTACG-1	ND02	POOL2	10275	2242	CD4 mem	T_CD4	4.808386326	1.011789203	0	clonotype2997	clonotype2997
TCTGAGACAACGATGG-1	ND02	POOL2	12375	2800	CD4 mem	T_CD4	3.28674674	3.11372304	0	clonotype2999	clonotype2999
TCTGAGATCCCATTAT-1	ND02	POOL1	7439	1639	CD4 mem	T_CD4	4.921809673	1.189855576	0	clonotype3002	clonotype3002
TCTGGAAAGACTCGGA-1	ND02	POOL1	8787	1925	CD4 naive	T_CD4	6.851643085	1.296461582	1	clonotype3004	clonotype3004
TCTGGAAGTAGCGTGA-1	ND02	POOL1	5668	1325	CD4 naive	T_CD4	6.923997402	1.62561512	1	clonotype3007	clonotype3007
TCTGGAAGTTCTGAAC-1	ND02	POOL1	8431	1971	CD4 mem	T_CD4	5.189052105	1.230087996	1	clonotype3009	clonotype3009
TCTGGAATCGAACTGT-1	ND02	POOL2	4361	1243	CD4 mem	T_CD4	5.53790617	1.240855217	0	clonotype3010	clonotype3010
TCTTCGGCAGCCTTTC-1	ND02	POOL1	6074	1663	CD4 naive	T_CD4	6.570534706	1.132719398	0	clonotype3013	clonotype3013
TCTTCGGGTCGGGTCT-1	ND02	POOL1	6022	1348	CD4 mem	T_CD4	4.994241714	1.021915913	0	clonotype3015	clonotype3015
TCTTTCCGTGTGCCTG-1	ND02	POOL1	8356	2359	CD4 mem	T_CD4	4.747041225	1.057774663	0	clonotype3022	clonotype3022
TGAAAGACACACGCTG-1	ND02	POOL1	12270	2707	CD4 mem	T_CD4	4.729540348	1.069429398	1	clonotype346	clonotype346
TGAAAGACAGACGCAA-1	ND02	POOL1	4728	1225	CD4 naive	T_CD4	6.466480255	1.364544392	0	clonotype3026	clonotype3026
TGAAAGAGTACCGAGA-1	ND02	POOL1	7409	1605	CD4 mem	T_CD4	5.155275345	1.030636549	0	clonotype3027	clonotype3027
TGAAAGAGTGTGAATA-1	ND02	POOL1	5646	1360	CD4 mem	T_CD4	5.472584248	0.783917785	1	clonotype15	clonotype15
TGACAACCAACACCTA-1	ND02	POOL2	7420	1467	CD4 mem	T_CD4	4.790315628	1.910321593	1	clonotype362	clonotype362
TGACGGCAGACGCAAC-1	ND02	POOL1	4596	1247	CD4 mem	T_CD4	5.124208927	0.911041021	0	clonotype3034	clonotype3034
TGACGGCAGATGTGTA-1	ND02	POOL1	5405	1546	CD4 mem	T_CD4	4.470833302	1.052865624	0	clonotype3035	clonotype3035
TGACGGCCACGTTGGC-1	ND02	POOL2	9657	1889	CD4 naive	T_CD4	6.387420177	0.613958478	0	clonotype3036	clonotype3036
TGACTAGGTTTAAGCC-1	ND02	POOL2	5141	1329	CD4 mem	T_CD4	4.942148209	0.723681271	0	clonotype3041	clonotype3041
TGACTTTCAGTCGATT-1	ND02	POOL1	9461	2260	CD4 mem	T_CD4	2.358438969	2.88138175	0	clonotype3043	clonotype3043
TGACTTTCAGTCGTGC-1	ND02	POOL2	7704	1762	CD4 mem	T_CD4	4.872205257	0.986690521	0	clonotype3044	clonotype3044
TGACTTTTCAAACCAC-1	ND02	POOL2	7312	2069	CD4 Treg	T_CD4	2.682379961	3.26967454	0	clonotype3048	clonotype3048
TGACTTTTCTCTGCTG-1	ND02	POOL2	10196	2231	CD4 mem	T_CD4	2.560407639	2.932410955	0	clonotype3053	clonotype3053
TGAGAGGAGAGCAATT-1	ND02	POOL2	23228	3741	CD4 mem	T_CD4	4.923276424	0.854465961	1	clonotype3054	clonotype3054
TGAGCATAGATCCGAG-1	ND02	POOL2	6090	1602	CD4 mem	T_CD4	5.108111858	1.164285302	0	clonotype3058	clonotype3058
TGAGCATGTTAGGGTG-1	ND02	POOL2	6238	1499	CD4 naive	T_CD4	5.933474541	1.06625998	0	clonotype3065	clonotype3065
TGAGCATTCCTTCAAT-1	ND02	POOL2	8589	2101	CD4 naive	T_CD4	6.109297276	1.46089077	1	clonotype3066	clonotype3066
TGAGCCGAGAACAACT-1	ND02	POOL1	6139	1659	CD4 mem	T_CD4	3.867394209	2.057777405	1	clonotype362	clonotype362
TGAGCCGGTCCGTCAG-1	ND02	POOL1	4770	1209	CD4 naive	T_CD4	6.550774097	0.9869712	0	clonotype3071	clonotype3071
TGAGCCGGTGATAAGT-1	ND02	POOL2	12464	2596	CD4 naive	T_CD4	5.765603542	1.473654747	1	clonotype3072	clonotype3072
TGAGGGAGTAAATGTG-1	ND02	POOL2	2533	1103	CD4 naive	T_CD4	7.692390442	2.177459955	0	NA	NA
TGATTTCAGCGCCTCA-1	ND02	POOL2	7175	1696	CD4 naive	T_CD4	6.208885193	0.935899436	1	clonotype3079	clonotype3079
TGATTTCCATCAGTCA-1	ND02	POOL1	5171	1426	CD4 naive	T_CD4	5.827460766	2.641212702	1	clonotype3080	clonotype3080
TGATTTCTCAGTTCGA-1	ND02	POOL2	4783	1260	CD4 mem	T_CD4	5.607985973	1.306265473	0	clonotype3084	clonotype3084
TGCACCTAGTACGACG-1	ND02	POOL1	5760	1570	CD4 naive	T_CD4	7.565934181	2.166579247	1	clonotype3086	clonotype3086
TGCACCTGTCAACTGT-1	ND02	POOL2	4539	1128	CD4 naive	T_CD4	7.728809357	3.642468691	1	clonotype3089	clonotype3089
TGCACCTTCACCTTAT-1	ND02	POOL2	10015	2529	CD4 mem	T_CD4	3.793997049	1.657538414	1	clonotype15	clonotype15
TGCCAAAAGTAATCCC-1	ND02	POOL2	2442	920	CD4 mem	T_CD4	5.08044672	0.76465714	0	clonotype3092	clonotype3092
TGCCAAAAGTGTCCCG-1	ND02	POOL2	4877	1392	CD4 mem	T_CD4	5.093925953	1.146686792	0	clonotype3093	clonotype3093
TGCCAAATCTTGAGGT-1	ND02	POOL2	4575	1371	CD4 naive	T_CD4	6.14814043	1.209846139	0	clonotype3099	clonotype3099
TGCCCATAGAGCTATA-1	ND02	POOL1	4605	1233	CD4 naive	T_CD4	5.987540722	1.349499822	0	clonotype3100	clonotype3100
TGCCCATCACGCGAAA-1	ND02	POOL2	3185	1110	CD4 naive	T_CD4	7.261847973	1.795939088	0	clonotype3103	clonotype3103
TGCCCATCATCTATGG-1	ND02	POOL2	6817	1670	CD4 naive	T_CD4	6.803124428	1.233080387	1	clonotype3104	clonotype3104
TGCGGGTAGACTCGGA-1	ND02	POOL1	5364	1485	CD4 naive	T_CD4	6.524394989	0.795440137	0	clonotype3111	clonotype3111
TGCGGGTAGATGTGTA-1	ND02	POOL1	8112	2102	CD4 mem	T_CD4	3.050342083	2.317513943	0	clonotype3113	clonotype3113
TGCGGGTAGTAGGCCA-1	ND02	POOL1	2695	1005	CD4 naive	T_CD4	5.906373024	0.920745075	0	clonotype3114	clonotype3114
TGCGGGTCACAAGACG-1	ND02	POOL1	10644	2312	CD4 mem	T_CD4	2.892984152	2.246955156	0	clonotype3115	clonotype3115
TGCGGGTTCACTTACT-1	ND02	POOL1	1556	736	CD4 naive	T_CD4	6.434681416	0.79542768	0	clonotype3119	clonotype3119
TGCGTGGAGTAGTGCG-1	ND02	POOL1	5111	1343	CD4 mem	T_CD4	4.576663017	1.093390584	1	clonotype3125	clonotype3125
TGCGTGGTCACATAGC-1	ND02	POOL2	7538	2066	CD4 mem	T_CD4	4.0802145	1.271419168	2	clonotype3126	clonotype3126
TGCGTGGTCCAGAAGG-1	ND02	POOL1	6233	1513	CD4 naive	T_CD4	6.141785145	1.273947597	0	clonotype3127	clonotype3127
TGCTACCCACTGTTAG-1	ND02	POOL1	12582	2440	CD4 naive	T_CD4	5.519474506	1.060161829	1	clonotype3129	clonotype3129
TGCTACCCAGTGAGTG-1	ND02	POOL1	4954	1525	CD4 mem	T_CD4	4.814248562	0.873821139	0	clonotype3130	clonotype3130
TGCTACCGTGGGTATG-1	ND02	POOL1	20477	3631	CD4 mem	T_CD4	4.348873615	0.990775883	1	clonotype15	clonotype15
TGCTGCTCACCTATCC-1	ND02	POOL2	10875	2559	CD4 naive	T_CD4	5.870158672	1.163297176	1	clonotype3136	clonotype3136
TGCTGCTTCTGGTATG-1	ND02	POOL1	5726	1636	CD4 naive	T_CD4	6.323649406	1.009080172	0	clonotype3139	clonotype3139
TGGACGCGTACCTACA-1	ND02	POOL2	10998	2247	CD4 mem	T_CD4	5.132491589	0.973427176	1	clonotype3142	clonotype3142
TGGACGCGTCGCGGTT-1	ND02	POOL1	4042	1145	CD4 naive	T_CD4	5.766440392	1.01786387	0	clonotype3143	clonotype3143
TGGACGCGTTGTACAC-1	ND02	POOL2	6110	1424	CD4 naive	T_CD4	6.111058235	2.151904345	0	clonotype3144	clonotype3144
TGGCCAGAGCGGCTTC-1	ND02	POOL1	3630	1275	CD4 naive	T_CD4	6.27947855	1.196361661	0	clonotype3147	clonotype3147
TGGCGCACAATCCGAT-1	ND02	POOL1	5775	1506	CD4 mem	T_CD4	5.070637226	0.930519342	0	clonotype3156	clonotype3156
TGGCGCAGTAGGCTGA-1	ND02	POOL2	6325	1649	CD4 mem	T_CD4	5.52785778	1.059327126	0	clonotype3159	clonotype3159
TGGCTGGCACTCTGTC-1	ND02	POOL2	8070	2015	CD4 mem	T_CD4	4.672615051	1.339015722	2	clonotype3161	clonotype3161
TGGCTGGCATCCCATC-1	ND02	POOL1	3154	1045	CD4 naive	T_CD4	6.638955593	1.071466804	1	clonotype338	clonotype338
TGGCTGGGTCCGAACC-1	ND02	POOL1	5781	1389	CD4 naive	T_CD4	7.895369053	3.252852917	1	clonotype3162	clonotype3162
TGGCTGGGTGCTGTAT-1	ND02	POOL2	9369	2130	CD4 mem	T_CD4	4.700325489	1.352939367	0	clonotype3163	clonotype3163
TGGCTGGTCGCCTGAG-1	ND02	POOL2	5097	1465	CD4 naive	T_CD4	7.571175098	3.152919292	1	clonotype3165	clonotype3165
TGGGAAGAGTCGCCGT-1	ND02	POOL2	4035	1222	CD4 naive	T_CD4	6.868495464	1.45365715	1	clonotype3169	clonotype3169
TGGGAAGAGTTAGGTA-1	ND02	POOL2	4136	1388	CD4 mem	T_CD4	4.683622837	1.166322112	0	clonotype3170	clonotype3170
TGGGAAGGTAAGCACG-1	ND02	POOL2	4227	1517	CD4 naive	T_CD4	6.562877655	1.491345048	0	clonotype3172	clonotype3172
TGGGAAGTCGTCACGG-1	ND02	POOL1	10098	2140	CD4 mem	T_CD4	5.203472137	0.852937758	0	clonotype3175	clonotype3175
TGGGCGTAGCGTTGCC-1	ND02	POOL1	7276	1648	CD4 naive	T_CD4	5.915791988	0.95115006	0	clonotype3176	clonotype3176
TGGGCGTCATGAGCGA-1	ND02	POOL2	6841	1651	CD4 naive	T_CD4	6.732667923	1.410981059	0	clonotype3179	clonotype3179
TGGGCGTGTCAAACTC-1	ND02	POOL2	11196	2198	CD4 mem	T_CD4	4.62450552	1.034482241	0	clonotype3180	clonotype3180
TGGTTAGGTCTTCTCG-1	ND02	POOL1	5399	1652	CD4 naive	T_CD4	5.762619019	1.077667832	1	clonotype3187	clonotype3187
TGGTTAGGTGCGAAAC-1	ND02	POOL1	9466	2328	CD4 mem	T_CD4	5.340957165	1.426976442	1	clonotype3188	clonotype3188
TGGTTCCCAATGAAAC-1	ND02	POOL1	4584	1503	CD4 Treg	T_CD4	2.338733435	3.006880283	0	clonotype3192	clonotype3192
TGGTTCCTCTATCCCG-1	ND02	POOL1	6260	1735	CD4 mem	T_CD4	4.632760525	1.316926241	1	clonotype3199	clonotype3199
TGTATTCAGATGTGGC-1	ND02	POOL1	8938	1940	CD4 mem	T_CD4	4.879960537	1.014529109	0	clonotype3200	clonotype3200
TGTATTCCAACTTGAC-1	ND02	POOL2	2661	904	CD4 naive	T_CD4	6.272172451	0.797369123	0	clonotype70	clonotype70
TGTCCCAAGAGTGAGA-1	ND02	POOL1	7624	1992	CD4 mem	T_CD4	4.2449646	1.312205672	0	clonotype233	clonotype233
TGTCCCAAGATCCGAG-1	ND02	POOL1	7618	1907	CD4 mem	T_CD4	3.831613541	1.431250572	0	clonotype3209	clonotype3209
TGTCCCAAGCTACCTA-1	ND02	POOL1	12253	2408	CD4 mem	T_CD4	4.884121418	1.069334865	1	clonotype3210	clonotype3210
TGTCCCAAGTAGTGCG-1	ND02	POOL1	6188	1755	CD4 naive	T_CD4	6.411448479	0.951696455	0	clonotype3211	clonotype3211
TGTCCCACAAAGGAAG-1	ND02	POOL2	6043	1485	CD4 mem	T_CD4	4.808549881	0.906381547	0	clonotype3212	clonotype3212
TGTCCCACAGCATGAG-1	ND02	POOL1	3705	1302	CD4 mem	T_CD4	4.799588203	0.723517954	0	clonotype3215	clonotype3215
TGTGGTAAGTACGACG-1	ND02	POOL1	8212	2169	CD4 mem	T_CD4	3.205218792	3.050995588	0	clonotype3219	clonotype3219
TGTGGTAGTCATATCG-1	ND02	POOL1	8329	1811	CD4 mem	T_CD4	5.397293091	1.06693244	0	clonotype3223	clonotype3223
TGTGTTTGTACATGTC-1	ND02	POOL2	8186	2084	CD4 mem	T_CD4	3.125632048	2.091656446	0	clonotype3229	clonotype3229
TGTTCCGAGTGTCTCA-1	ND02	POOL2	8355	1955	CD4 naive	T_CD4	6.345535278	0.893155813	1	clonotype3237	clonotype3237
TGTTCCGGTGATAAAC-1	ND02	POOL1	6196	1566	CD4 naive	T_CD4	6.35415411	0.939808846	1	clonotype3239	clonotype3239
TTAACTCAGTTCCACA-1	ND02	POOL2	5764	1326	CD4 naive	T_CD4	6.486065388	0.966093779	0	clonotype3241	clonotype3241
TTAACTCGTCCGAAGA-1	ND02	POOL2	6960	1941	CD4 mem	T_CD4	4.632297039	1.082361579	0	clonotype3242	clonotype3242
TTAACTCTCGATCCCT-1	ND02	POOL1	8028	1909	CD4 Treg	T_CD4	2.390343666	3.057497263	0	clonotype3243	clonotype3243
TTAGGACCAGCTCGCA-1	ND02	POOL1	5466	1355	CD4 naive	T_CD4	6.77054739	1.172105312	0	NA	NA
TTAGGACGTCGGGTCT-1	ND02	POOL1	4324	949	CD4 naive	T_CD4	5.995499134	0.981607378	0	clonotype3246	clonotype3246
TTAGGACGTTTAAGCC-1	ND02	POOL2	5082	1299	CD4 mem	T_CD4	4.974635601	0.976553321	0	clonotype3248	clonotype3248
TTAGGCACATGCCACG-1	ND02	POOL1	6270	1544	CD4 mem	T_CD4	5.176271439	1.338152885	0	clonotype3252	clonotype3252
TTAGGCAGTATAGGGC-1	ND02	POOL2	2643	1113	CD4 mem	T_CD4	4.887924194	1.06990397	1	clonotype187	clonotype187
TTAGGCATCGCCATAA-1	ND02	POOL1	6247	1466	CD4 naive	T_CD4	7.145214558	1.807784796	1	clonotype3254	clonotype3254
TTAGGCATCTTTACAC-1	ND02	POOL2	7950	1997	CD4 mem	T_CD4	3.219774008	2.04608655	0	clonotype3256	clonotype3256
TTAGTTCGTAGGCTGA-1	ND02	POOL2	10376	2069	CD4 mem	T_CD4	4.822076797	0.972326815	0	clonotype3261	clonotype3261
TTAGTTCTCCTATGTT-1	ND02	POOL1	7098	1937	CD4 mem	T_CD4	5.597218513	1.021729946	1	clonotype3265	clonotype3265
TTAGTTCTCTGTTTGT-1	ND02	POOL1	5532	1309	CD4 naive	T_CD4	6.818974972	2.282110691	1	clonotype3266	clonotype3266
TTATGCTTCTACTCAT-1	ND02	POOL2	11263	2292	CD4 mem	T_CD4	4.683160305	0.949301839	0	clonotype3271	clonotype3271
TTATGCTTCTCCAGGG-1	ND02	POOL2	7762	1842	CD4 mem	T_CD4	4.884622097	1.15069437	0	clonotype3272	clonotype3272
TTCCCAGAGACGCACA-1	ND02	POOL2	5218	1532	CD4 mem	T_CD4	5.687021255	1.172912478	0	clonotype3273	clonotype3273
TTCCCAGCATGGATGG-1	ND02	POOL2	7666	1662	CD4 naive	T_CD4	6.899990082	1.544740677	1	clonotype3275	clonotype3275
TTCCCAGTCGTAGATC-1	ND02	POOL2	5344	1420	CD4 naive	T_CD4	7.020272732	1.801814914	1	clonotype3276	clonotype3276
TTCGAAGAGATGAGAG-1	ND02	POOL2	9473	1966	CD4 naive	T_CD4	6.471753597	0.894835353	0	clonotype3279	clonotype3279
TTCGAAGAGCCAGTAG-1	ND02	POOL1	4711	1329	CD4 naive	T_CD4	6.045495987	1.032986045	0	clonotype3280	clonotype3280
TTCGGTCAGAAGAAGC-1	ND02	POOL1	6402	1649	CD4 mem	T_CD4	4.571899891	0.865032971	0	clonotype122	clonotype122
TTCGGTCCATTCGACA-1	ND02	POOL2	6832	1784	CD4 mem	T_CD4	4.814578533	1.061219931	0	clonotype3288	clonotype3288
TTCGGTCGTAGCGATG-1	ND02	POOL2	5475	1481	CD4 naive	T_CD4	7.491578579	2.453035593	0	clonotype3289	clonotype3289
TTCTACAAGAGTTGGC-1	ND02	POOL1	5760	1491	CD4 naive	T_CD4	5.823209763	1.475744367	1	clonotype3291	clonotype3291
TTCTACAAGGGTCGAT-1	ND02	POOL1	7085	1602	CD4 naive	T_CD4	6.996693611	1.558716178	0	clonotype3293	clonotype3293
TTCTACACACCTGGTG-1	ND02	POOL1	9482	2186	CD4 mem	T_CD4	4.991942883	1.112679482	1	clonotype3296	clonotype3296
TTCTCCTAGACTGTAA-1	ND02	POOL2	6371	1667	CD4 mem	T_CD4	5.437923431	1.234514117	0	clonotype3303	clonotype3303
TTCTCCTGTCATTAGC-1	ND02	POOL2	7338	1638	CD4 naive	T_CD4	7.590018749	2.346258163	1	clonotype3307	clonotype3307
TTCTCCTGTTCTGTTT-1	ND02	POOL2	7077	1952	CD4 naive	T_CD4	5.860538006	1.358396649	0	clonotype3308	clonotype3308
TTCTTAGCATGCAATC-1	ND02	POOL2	8061	1872	CD4 mem	T_CD4	4.847165108	0.936473787	0	clonotype3313	clonotype3313
TTCTTAGTCCGAATGT-1	ND02	POOL1	8120	2063	CD4 naive	T_CD4	5.814983845	1.548490763	1	clonotype3315	clonotype3315
TTGAACGAGACCTTTG-1	ND02	POOL2	6715	1681	CD4 naive	T_CD4	6.655622482	1.284869671	1	clonotype3318	clonotype3318
TTGAACGAGATCACGG-1	ND02	POOL2	4121	1439	CD4 naive	T_CD4	7.147520065	3.194200993	0	clonotype3319	clonotype3319
TTGAACGCACACGCTG-1	ND02	POOL2	5585	1416	CD4 naive	T_CD4	6.565880775	0.905843258	0	clonotype3321	clonotype3321
TTGAACGGTCCATGAT-1	ND02	POOL1	8797	2040	CD4 mem	T_CD4	4.92897892	0.894623995	0	clonotype3324	clonotype3324
TTGAACGTCCTATTCA-1	ND02	POOL2	12396	2291	CD4 mem	T_CD4	4.92979908	0.833406508	0	clonotype3326	clonotype3326
TTGAACGTCTGCCAGG-1	ND02	POOL2	4953	1449	CD4 mem	T_CD4	4.598466396	1.206438541	0	clonotype3327	clonotype3327
TTGACTTAGAACAACT-1	ND02	POOL1	5691	1653	CD4 mem	T_CD4	5.849928856	0.934740484	0	clonotype3328	clonotype3328
TTGACTTCATGTAGTC-1	ND02	POOL2	3752	1265	CD4 naive	T_CD4	6.499641895	1.227346182	0	clonotype3329	clonotype3329
TTGACTTTCTCTGCTG-1	ND02	POOL1	4374	1446	CD4 naive	T_CD4	7.383655071	2.296732903	0	clonotype3331	clonotype3331
TTGCGTCCAGCCTATA-1	ND02	POOL2	4180	1242	CD4 mem	T_CD4	4.59694767	0.912843108	0	clonotype3342	clonotype3342
TTGCGTCGTCGATTGT-1	ND02	POOL1	4491	1308	CD4 mem	T_CD4	3.848617792	1.391815901	0	clonotype3344	clonotype3344
TTGGAACAGTACGCCC-1	ND02	POOL2	9589	2188	CD4 mem	T_CD4	5.221086979	1.084604263	1	clonotype3345	clonotype3345
TTGGAACTCAGTGTTG-1	ND02	POOL2	9718	2190	CD4 mem	T_CD4	4.543750763	1.102787852	0	clonotype3349	clonotype3349
TTGGCAAGTATTACCG-1	ND02	POOL1	11196	2688	CD4 mem	T_CD4	5.127015114	1.024499655	1	clonotype3352	clonotype3352
TTGGCAATCTTATCTG-1	ND02	POOL1	6994	1726	CD4 mem	T_CD4	5.142682076	1.431328416	1	clonotype3354	clonotype3354
TTGTAGGCAATAGAGT-1	ND02	POOL2	8245	2178	CD4 mem	T_CD4	5.051362991	0.77360779	1	clonotype3355	clonotype3355
TTGTAGGCATGCATGT-1	ND02	POOL1	5525	1241	CD4 naive	T_CD4	6.331714153	1.079130173	0	clonotype3357	clonotype3357
TTGTAGGGTACCGGCT-1	ND02	POOL2	4704	1275	CD4 naive	T_CD4	5.625086784	2.674079418	1	clonotype3358	clonotype3358
TTTACTGCAGACGCAA-1	ND02	POOL2	9368	2272	CD4 mem	T_CD4	4.891948223	1.110723972	1	clonotype3364	clonotype3364
TTTACTGTCTTAACCT-1	ND02	POOL2	6363	1754	CD4 mem	T_CD4	4.332589626	2.485328913	1	clonotype86	clonotype86
TTTATGCGTACGCACC-1	ND02	POOL2	6820	1818	CD4 naive	T_CD4	5.838464737	0.919409394	1	clonotype3373	clonotype3373
TTTCCTCAGTTCCACA-1	ND02	POOL1	9342	2028	CD4 mem	T_CD4	4.616249561	0.95533061	0	clonotype3379	clonotype3379
TTTCCTCTCACATAGC-1	ND02	POOL1	5462	1521	CD4 mem	T_CD4	5.434104443	1.238093615	0	clonotype3382	clonotype3382
TTTGCGCAGGGCTTGA-1	ND02	POOL1	6925	1924	CD4 mem	T_CD4	5.281729698	1.409564614	1	clonotype3386	clonotype3386
TTTGCGCGTACATGTC-1	ND02	POOL2	10772	2248	CD4 mem	T_CD4	5.013870716	0.955846429	1	clonotype3388	clonotype3388
TTTGCGCGTCATGCCG-1	ND02	POOL2	6601	1563	CD4 mem	T_CD4	4.902342319	0.976949394	0	clonotype3389	clonotype3389
TTTGGTTAGCGTTCCG-1	ND02	POOL2	7062	1636	CD4 mem	T_CD4	4.854526043	0.961115658	0	clonotype3391	clonotype3391
TTTGGTTGTCACCTAA-1	ND02	POOL1	6025	1581	CD4 naive	T_CD4	6.848700523	2.06133461	0	clonotype3394	clonotype3394
TTTGGTTTCCGCAGTG-1	ND02	POOL2	5278	1567	CD4 mem	T_CD4	4.645454884	1.659073949	0	clonotype3398	clonotype3398
TTTGTCAAGAGATGAG-1	ND02	POOL2	6915	1734	CD4 mem	T_CD4	4.966673374	0.990930617	0	clonotype3400	clonotype3400
TTTGTCACAAGCCCAC-1	ND02	POOL1	3029	956	CD4 naive	T_CD4	6.259063244	0.924779534	1	clonotype3401	clonotype3401
AAACCTGCAATCACAC-1	ND01	POOL1	6280	1860	CD4 mem	T_CD4	3.120588303	1.867847919	0	clonotype368	clonotype368
AAACCTGGTCCGAATT-1	ND01	POOL1	5099	1454	CD4 naive	T_CD4	6.509537697	1.190184474	1	clonotype371	clonotype371
AAACCTGGTGGTCTCG-1	ND01	POOL2	5099	1463	CD4 naive	T_CD4	6.483611107	1.048008919	1	clonotype372	clonotype372
AAACCTGTCGCACTCT-1	ND01	POOL1	11720	2555	CD4 naive	T_CD4	5.929909706	1.139008641	1	NA	NA
AAACGGGAGCCTATGT-1	ND01	POOL1	1847	844	CD4 mem	T_CD4	5.052513123	0.792452514	0	clonotype34	clonotype2_clonotype34_clonotype189
AAACGGGGTTCACGGC-1	ND01	POOL2	3683	1155	CD4 mem	T_CD4	5.214410305	2.090789557	1	clonotype159	clonotype159
AAACGGGTCAATAAGG-1	ND01	POOL1	10601	2348	CD4 Treg	T_CD4	2.431707859	2.932167292	0	clonotype160	clonotype160
AAACGGGTCTACTTAC-1	ND01	POOL1	6169	1695	CD4 mem	T_CD4	3.66262579	1.745955944	0	clonotype379	clonotype379
AAAGATGCAGCCAGAA-1	ND01	POOL1	6608	1696	CD4 mem	T_CD4	2.587395668	2.904026985	0	clonotype381	clonotype381
AAAGCAAAGCGTCTAT-1	ND01	POOL2	5249	1409	CD4 mem	T_CD4	4.95015192	0.878590047	0	clonotype383	clonotype383
AAAGCAAGTAGCTGCC-1	ND01	POOL2	3734	1188	CD4 mem	T_CD4	4.700582027	1.444337845	0	clonotype387	clonotype387
AAAGTAGAGAACAACT-1	ND01	POOL1	10585	2322	CD4 naive	T_CD4	4.756323814	3.245444775	1	clonotype391	clonotype391
AAAGTAGAGAAGGCCT-1	ND01	POOL1	8900	1978	CD4 mem	T_CD4	3.893997431	1.524053335	0	clonotype9	clonotype9
AAAGTAGTCAAACCGT-1	ND01	POOL1	6842	1716	CD4 mem	T_CD4	5.737008572	0.965589106	1	clonotype22	clonotype22
AAAGTAGTCATTGCCC-1	ND01	POOL2	10133	2259	CD4 naive	T_CD4	5.409745693	1.010432124	1	clonotype395	clonotype395
AAATGCCAGGCGCTCT-1	ND01	POOL2	8259	1905	CD4 naive	T_CD4	6.368598461	0.933349907	1	clonotype398	clonotype398
AAATGCCTCAACACTG-1	ND01	POOL1	9844	2362	CD4 mem	T_CD4	4.325507164	1.211085081	0	clonotype403	clonotype403
AACACGTAGTTACGGG-1	ND01	POOL1	5737	1478	CD4 naive	T_CD4	5.892090321	1.048787713	0	clonotype406	clonotype406
AACACGTCATCACCCT-1	ND01	POOL2	7179	1670	CD4 mem	T_CD4	4.930876255	0.925928235	0	clonotype408	clonotype408
AACCATGAGACGCTTT-1	ND01	POOL1	9631	2406	CD4 mem	T_CD4	2.277658939	3.013464212	1	clonotype52	clonotype1584_clonotype52
AACCATGAGGGATGGG-1	ND01	POOL1	6126	1668	CD4 Treg	T_CD4	2.568819284	2.968457699	0	clonotype410	clonotype410
AACCATGCACCCTATC-1	ND01	POOL2	6127	1569	CD4 mem	T_CD4	4.644032478	1.809887648	0	clonotype411	clonotype411
AACCATGCAGGAACGT-1	ND01	POOL1	1636	816	CD4 naive	T_CD4	7.084499836	1.906140447	1	NA	NA
AACCATGGTACTTAGC-1	ND01	POOL2	14783	2861	CD4 Treg	T_CD4	2.303702831	3.082551718	0	clonotype413	clonotype413
AACCGCGAGTTAGGTA-1	ND01	POOL2	7946	1877	CD4 mem	T_CD4	2.407596827	2.832615614	0	clonotype54	clonotype54
AACCGCGCAACGCACC-1	ND01	POOL1	7883	1876	CD4 Treg	T_CD4	2.278959036	3.0478158	0	clonotype88	clonotype88
AACCGCGCACATCCGG-1	ND01	POOL2	5007	1241	CD4 naive	T_CD4	6.31672287	0.994856596	1	clonotype417	clonotype417
AACCGCGCAGTCGATT-1	ND01	POOL2	5463	1479	CD4 mem	T_CD4	5.339649677	1.065217614	0	clonotype419	clonotype419
AACCGCGGTAGCCTAT-1	ND01	POOL1	5294	1379	unassigned	T_CD4	6.899170876	0.768755257	1	clonotype420	clonotype420
AACCGCGTCTGGCGAC-1	ND01	POOL2	5189	1586	CD4 Treg	T_CD4	2.381417274	3.148864746	0	clonotype37	clonotype37
AACGTTGAGTGTACCT-1	ND01	POOL1	5382	1386	CD4 mem	T_CD4	4.836446762	1.007405043	0	clonotype89	clonotype89
AACGTTGCATACGCTA-1	ND01	POOL1	5922	1584	CD4 naive	T_CD4	6.672422886	1.106420279	1	clonotype425	clonotype425
AACTCAGCACTGAAGG-1	ND01	POOL1	3866	1365	CD4 naive	T_CD4	5.905394554	0.938561738	1	NA	NA
AACTCAGCAGATTGCT-1	ND01	POOL1	5324	1567	CD4 mem	T_CD4	4.374237061	1.074221849	0	clonotype166	clonotype166
AACTCAGTCGTTTATC-1	ND01	POOL1	5252	1539	CD4 mem	T_CD4	5.649417877	0.911074758	1	NA	NA
AACTCCCAGACCGGAT-1	ND01	POOL1	6087	1538	CD4 mem	T_CD4	5.247626305	0.875688374	0	clonotype432	clonotype432
AACTCCCAGCGGATCA-1	ND01	POOL2	8105	2082	CD4 mem	T_CD4	2.730633259	2.504270554	0	clonotype168	clonotype168
AACTCCCCAAGCGATG-1	ND01	POOL1	11174	2351	CD4 naive	T_CD4	6.94394207	0.750037909	1	clonotype436	clonotype436
AACTCCCGTCGAAAGC-1	ND01	POOL1	6360	1629	CD4 mem	T_CD4	4.236120701	1.320710778	0	clonotype10	clonotype10_clonotype2974
AACTCTTCACGGTAAG-1	ND01	POOL2	8292	1848	CD4 mem	T_CD4	4.59222126	0.942223728	0	clonotype445	clonotype445
AACTCTTCATGTCGAT-1	ND01	POOL2	3696	1237	CD4 mem	T_CD4	2.308181763	3.037401438	0	clonotype170	clonotype170
AACTCTTTCGTATCAG-1	ND01	POOL2	8652	2069	CD4 mem	T_CD4	4.211093903	1.1254282	0	clonotype449	clonotype449
AACTGGTAGTTAGCGG-1	ND01	POOL1	4270	1396	CD4 Treg	T_CD4	2.514211178	3.048363686	0	clonotype452	clonotype452
AACTGGTTCTGCCCTA-1	ND01	POOL1	3569	1281	CD4 naive	T_CD4	5.990586758	0.92920953	1	clonotype457	clonotype457
AACTTTCCACACATGT-1	ND01	POOL2	9529	2260	CD4 mem	T_CD4	2.363363743	2.947226763	0	clonotype91	clonotype91
AAGCCGCAGATAGGAG-1	ND01	POOL1	6563	1861	CD4 naive	T_CD4	5.908194065	1.259479284	0	clonotype466	clonotype466
AAGGAGCCAGCAGTTT-1	ND01	POOL1	3898	1314	CD4 Treg	T_CD4	2.574048042	3.093794823	0	clonotype92	clonotype92
AAGGAGCGTATAGTAG-1	ND01	POOL1	5181	1437	CD4 naive	T_CD4	7.297149658	2.490139723	1	clonotype477	clonotype477
AAGGAGCTCCTACAGA-1	ND01	POOL2	6115	1423	CD4 mem	T_CD4	4.573234558	1.655327797	0	clonotype481	clonotype481
AAGGTTCGTCATGCCG-1	ND01	POOL1	6546	1681	CD4 naive	T_CD4	5.927181244	1.039158702	1	clonotype494	clonotype494
AAGGTTCGTCCGCTGA-1	ND01	POOL2	9643	2177	CD4 mem	T_CD4	5.416210175	0.904116392	1	clonotype495	clonotype495
AAGTCTGAGCTAAGAT-1	ND01	POOL1	1738	719	CD4 mem	T_CD4	4.495688438	1.479260921	0	clonotype4	clonotype4
AAGTCTGGTAATCGTC-1	ND01	POOL2	6684	1855	CD4 Treg	T_CD4	2.366995811	3.100875378	0	clonotype23	clonotype23
AAGTCTGTCGCCAAAT-1	ND01	POOL2	4515	1306	CD4 mem	T_CD4	4.36458683	1.672575474	0	clonotype501	clonotype501
AAGTCTGTCTTGAGGT-1	ND01	POOL1	6177	1677	unassigned	T_CD4	6.036828518	0.579556227	1	NA	NA
AATCCAGAGGGCATGT-1	ND01	POOL2	8642	2144	CD4 Treg	T_CD4	2.572655916	3.056534767	0	clonotype38	clonotype38
AATCCAGTCTTGCATT-1	ND01	POOL1	6137	1738	CD4 mem	T_CD4	4.539346218	1.317259192	1	clonotype506	clonotype506
AATCGGTGTCAGAATA-1	ND01	POOL2	5856	1849	CD4 mem	T_CD4	4.104245663	2.550947428	0	clonotype509	clonotype509
AATCGGTTCTATCCTA-1	ND01	POOL2	7507	2092	CD4 mem	T_CD4	4.806870461	1.317954779	1	clonotype514	clonotype514
ACACCAACAGTCACTA-1	ND01	POOL1	6651	1980	CD4 mem	T_CD4	2.836855173	2.662169456	0	clonotype94	clonotype94
ACACCAAGTTATTCTC-1	ND01	POOL2	7214	1935	CD4 naive	T_CD4	5.917772293	1.290907621	1	clonotype521	clonotype521
ACACCCTCACTGAAGG-1	ND01	POOL1	5964	1622	CD4 mem	T_CD4	2.600562572	2.763640404	0	clonotype19	clonotype19
ACACCCTCAGGTGCCT-1	ND01	POOL2	10689	2365	CD4 naive	T_CD4	5.81631279	1.042350531	1	clonotype528	clonotype528
ACACCCTGTACACCGC-1	ND01	POOL2	7463	2258	CD4 mem	T_CD4	4.254744053	2.511533737	0	clonotype530	clonotype530
ACACCGGAGCGTCAAG-1	ND01	POOL1	2082	821	CD4 naive	T_CD4	7.840968609	2.467890978	0	clonotype533	clonotype533
ACACCGGAGTTTGCGT-1	ND01	POOL1	7199	1882	CD4 mem	T_CD4	4.426859856	1.082911849	0	clonotype180	clonotype180
ACACCGGCAGTAACGG-1	ND01	POOL2	10329	2427	CD4 naive	T_CD4	6.381925106	1.308021069	1	clonotype536	clonotype536
ACACCGGTCCCGGATG-1	ND01	POOL1	7114	1798	CD4 Treg	T_CD4	2.758992434	3.288713694	0	clonotype541	clonotype541
ACACTGACAATAGCGG-1	ND01	POOL2	8172	2093	CD4 mem	T_CD4	3.157104969	2.009953976	0	clonotype94	clonotype94
ACACTGACACTAGTAC-1	ND01	POOL2	3969	1281	CD4 naive	T_CD4	6.904119492	2.903858662	0	clonotype543	clonotype543
ACACTGAGTCCCTACT-1	ND01	POOL2	7800	1865	CD4 mem	T_CD4	4.854944229	0.884063959	0	clonotype545	clonotype545
ACAGCCGCATTTGCCC-1	ND01	POOL2	9532	2077	CD4 Treg	T_CD4	2.293607712	3.097967625	0	clonotype5	clonotype5
ACAGCCGGTAGTGAAT-1	ND01	POOL1	17631	3677	CD4 Treg	T_CD4	2.329636812	3.103409529	1	clonotype550	clonotype550
ACAGCCGGTCTTCAAG-1	ND01	POOL1	5594	1767	CD4 mem	T_CD4	4.084130287	1.142472029	0	clonotype182	clonotype182
ACAGCCGTCGCGTTTC-1	ND01	POOL1	7615	1933	CD4 Treg	T_CD4	2.599219799	3.195952892	0	clonotype553	clonotype553
ACAGCTAAGTGTACGG-1	ND01	POOL2	7408	1872	CD4 mem	T_CD4	4.052947044	1.436638117	0	clonotype2	clonotype2_clonotype34_clonotype189
ACAGCTACATCGTCGG-1	ND01	POOL2	4776	1202	CD4 naive	T_CD4	6.80109787	1.453892231	1	clonotype555	clonotype555
ACAGCTAGTTAAGTAG-1	ND01	POOL2	4598	1404	CD4 naive	T_CD4	6.780807972	1.303344965	1	clonotype558	clonotype558
ACAGCTATCGCTTAGA-1	ND01	POOL2	8256	2050	CD4 Treg	T_CD4	2.202642918	3.168202639	0	clonotype559	clonotype559
ACATACGAGCGACGTA-1	ND01	POOL1	7937	1856	CD4 Treg	T_CD4	2.234158516	3.045294046	0	clonotype561	clonotype561
ACATACGAGGCTAGAC-1	ND01	POOL1	5643	1645	CD4 naive	T_CD4	6.381689548	1.029860258	1	clonotype562	clonotype562
ACATCAGCACGAAACG-1	ND01	POOL1	8886	2202	CD4 mem	T_CD4	2.513718843	2.903802395	0	clonotype563	clonotype563
ACATCAGGTGTGAAAT-1	ND01	POOL2	16122	3151	CD4 mem	T_CD4	5.171755314	0.986385643	1	clonotype566	clonotype566
ACATCAGTCCTGTAGA-1	ND01	POOL1	7672	1799	CD4 mem	T_CD4	4.436614037	1.117930412	0	clonotype569	clonotype569
ACATGGTCACGAGAGT-1	ND01	POOL1	12270	2664	CD4 mem	T_CD4	2.381272316	2.93257165	0	clonotype571	clonotype571
ACATGGTCACTTGGAT-1	ND01	POOL2	12065	2735	CD4 naive	T_CD4	5.975482464	1.134261608	1	clonotype572	clonotype572
ACATGGTGTCCGTCAG-1	ND01	POOL1	1423	745	CD4 naive	T_CD4	6.361111164	1.004397392	1	clonotype97	clonotype97
ACCAGTAAGTGGACGT-1	ND01	POOL1	19678	3361	CD4 Treg	T_CD4	2.486591339	2.991317987	0	NA	NA
ACCAGTACACGGACAA-1	ND01	POOL2	6945	1829	CD4 mem	T_CD4	3.254058123	1.967381716	0	clonotype185	clonotype185
ACCCACTAGTCAAGGC-1	ND01	POOL2	6593	1566	CD4 mem	T_CD4	4.215019703	2.182822943	1	clonotype1	clonotype1
ACCCACTCAAGGTTTC-1	ND01	POOL2	6989	1758	CD4 mem	T_CD4	3.119029045	2.315451145	0	clonotype186	clonotype186
ACCCACTTCACCAGGC-1	ND01	POOL1	5422	1626	CD4 mem	T_CD4	4.237539291	1.235284805	0	clonotype98	clonotype98
ACCGTAAAGCGTAATA-1	ND01	POOL1	6763	1781	CD4 naive	T_CD4	5.80629921	1.294475317	1	clonotype583	clonotype583
ACCGTAAAGGGCATGT-1	ND01	POOL1	8220	2050	CD4 Treg	T_CD4	2.502100706	2.856413364	0	clonotype99	clonotype99
ACCGTAAGTAGCCTAT-1	ND01	POOL2	6106	1634	CD4 naive	T_CD4	5.465586662	2.433512688	1	clonotype587	clonotype587
ACCGTAAGTCTAGCCG-1	ND01	POOL2	4744	1280	CD4 naive	T_CD4	6.12723875	1.582393646	0	clonotype589	clonotype589
ACCGTAATCACGCGGT-1	ND01	POOL1	5173	1489	CD4 mem	T_CD4	3.37415719	2.494889498	0	clonotype591	clonotype591
ACCTTTAAGAGGTTAT-1	ND01	POOL2	6046	1609	CD4 mem	T_CD4	4.165567398	1.280699611	0	clonotype92	clonotype92
ACCTTTAAGGCTAGCA-1	ND01	POOL2	16115	3302	CD4 mem	T_CD4	3.537247181	1.89605248	1	clonotype1	clonotype1
ACCTTTAAGTGACATA-1	ND01	POOL1	4889	1325	CD4 mem	T_CD4	4.978266239	0.91223228	0	clonotype188	clonotype188
ACCTTTAGTAAGTAGT-1	ND01	POOL1	5802	1663	CD4 mem	T_CD4	4.237255573	1.688991308	0	clonotype595	clonotype595
ACGAGCCAGCGCTCCA-1	ND01	POOL2	6685	1607	CD4 mem	T_CD4	3.867955446	1.308530927	0	clonotype599	clonotype599
ACGAGCCCAATGTAAG-1	ND01	POOL1	7753	1759	CD4 mem	T_CD4	4.304921627	1.211454391	0	clonotype190	clonotype190
ACGAGCCCACCTCGGA-1	ND01	POOL1	6571	1600	CD4 Treg	T_CD4	2.29473424	3.079641342	0	clonotype19	clonotype19
ACGAGCCGTCTTGATG-1	ND01	POOL1	9118	2338	CD4 Treg	T_CD4	2.370351315	3.067492962	1	clonotype52	clonotype1584_clonotype52
ACGAGCCGTTGTCGCG-1	ND01	POOL2	6202	1509	CD4 mem	T_CD4	4.40555191	0.979310811	0	clonotype161	clonotype161
ACGAGGAGTTGAGTTC-1	ND01	POOL2	7813	1909	CD4 naive	T_CD4	6.324519634	0.897188008	1	clonotype606	clonotype606
ACGAGGAGTTGCCTCT-1	ND01	POOL2	6137	1883	CD4 mem	T_CD4	2.882583141	2.841433525	0	clonotype100	clonotype100
ACGATACCACCAGATT-1	ND01	POOL1	5615	1584	CD4 mem	T_CD4	2.807104349	3.032941818	0	clonotype609	clonotype609
ACGATACGTCACACGC-1	ND01	POOL2	2801	797	CD4 naive	T_CD4	6.686714649	2.165467262	0	clonotype611	clonotype611
ACGATACTCGAGAGCA-1	ND01	POOL1	5846	1499	CD4 mem	T_CD4	4.619989395	2.088201523	0	clonotype614	clonotype614
ACGATGTTCGGACAAG-1	ND01	POOL2	9572	2241	CD4 naive	T_CD4	6.353615284	0.965052903	1	clonotype618	clonotype618
ACGCAGCAGTGTCCAT-1	ND01	POOL1	9337	2210	CD4 naive	T_CD4	6.16928339	1.065908313	1	clonotype619	clonotype619
ACGCAGCTCTCTGAGA-1	ND01	POOL2	4839	1378	CD4 naive	T_CD4	6.381106853	1.097798824	1	clonotype623	clonotype623
ACGCCAGAGCCCAACC-1	ND01	POOL1	6793	1792	CD4 mem	T_CD4	3.205620289	2.499703407	0	clonotype624	clonotype624
ACGCCAGGTAGCGCAA-1	ND01	POOL2	9196	2251	CD4 mem	T_CD4	3.280624151	2.355300426	0	clonotype629	clonotype629
ACGCCAGGTAGCTTGT-1	ND01	POOL1	7141	1891	CD4 Treg	T_CD4	2.590433836	3.197790861	0	clonotype630	clonotype630
ACGCCAGGTGTTCTTT-1	ND01	POOL2	17163	3387	CD4 naive	T_CD4	6.171922207	1.120189309	1	clonotype631	clonotype631
ACGCCAGTCGCGCCAA-1	ND01	POOL2	8980	2086	CD4 mem	T_CD4	2.497390747	2.913827181	0	clonotype91	clonotype91
ACGCCGAGTCTTGTCC-1	ND01	POOL2	4605	1271	CD4 mem	T_CD4	5.004026413	0.981157243	0	clonotype635	clonotype635
ACGCCGATCAAGGTAA-1	ND01	POOL1	3162	1139	CD4 mem	T_CD4	4.969785213	0.80626142	0	NA	NA
ACGCCGATCCAAACAC-1	ND01	POOL2	4555	1448	CD4 mem	T_CD4	4.980462551	1.809373498	1	clonotype636	clonotype636
ACGCCGATCTGTCTCG-1	ND01	POOL2	15419	2949	CD4 mem	T_CD4	4.967957497	1.104285836	1	clonotype1	clonotype1
ACGGAGAGTATTCGTG-1	ND01	POOL2	8383	1947	CD4 mem	T_CD4	4.483655453	0.697772563	0	clonotype642	clonotype642
ACGGAGATCATGGTCA-1	ND01	POOL1	10108	2434	CD4 mem	T_CD4	4.593763351	0.947760463	0	clonotype643	clonotype643
ACGGCCAAGCGTTCCG-1	ND01	POOL1	2559	1039	CD4 mem	T_CD4	2.920738697	2.334285021	0	clonotype62	clonotype62
ACGGCCAGTATAGGTA-1	ND01	POOL1	3871	1428	CD4 mem	T_CD4	5.751605511	3.873756886	0	clonotype646	clonotype646
ACGGCCAGTCGTGGCT-1	ND01	POOL1	5081	1504	CD4 mem	T_CD4	4.689246655	1.048873186	0	clonotype5	clonotype5
ACGGGCTCACAAGACG-1	ND01	POOL2	4026	1342	CD4 Treg	T_CD4	2.396003962	3.011977673	0	clonotype20	clonotype20
ACGGGTCCAAGGTGTG-1	ND01	POOL2	6595	1895	CD4 Treg	T_CD4	2.583499432	3.084383249	0	clonotype63	clonotype1068_clonotype63
ACGTCAAAGTTACCCA-1	ND01	POOL2	5851	1459	CD4 mem	T_CD4	3.804342031	1.187554479	0	clonotype64	clonotype64
ACGTCAACAATGCCAT-1	ND01	POOL1	9171	2176	CD4 Treg	T_CD4	2.308140993	3.169850349	0	clonotype6	clonotype2297_clonotype6
ACGTCAAGTCAAGCGA-1	ND01	POOL2	4024	1175	CD4 naive	T_CD4	6.768210411	0.974726856	1	clonotype656	clonotype656
ACGTCAAGTCTCTCGT-1	ND01	POOL1	5350	1619	CD4 mem	T_CD4	4.804201126	1.465996981	0	clonotype657	clonotype657
ACTATCTAGAAAGTGG-1	ND01	POOL2	18271	3312	CD4 Treg	T_CD4	2.336335897	3.139582157	0	clonotype661	clonotype661
ACTATCTAGAGCTGGT-1	ND01	POOL2	9579	2266	CD4 naive	T_CD4	5.640622616	1.078020215	1	clonotype662	clonotype662
ACTATCTAGCATGGCA-1	ND01	POOL1	7039	1868	CD4 Treg	T_CD4	2.4264431	3.11658144	0	clonotype37	clonotype37
ACTATCTTCAACACTG-1	ND01	POOL1	6032	1711	CD4 Treg	T_CD4	2.49738431	3.285526514	0	clonotype2	clonotype2_clonotype34_clonotype189
ACTATCTTCACATGCA-1	ND01	POOL1	12617	2543	CD4 Treg	T_CD4	2.36006999	3.144168377	0	clonotype667	clonotype667
ACTATCTTCGGTCCGA-1	ND01	POOL2	4982	1370	CD4 naive	T_CD4	6.197948456	1.194898725	1	clonotype668	clonotype668
ACTGAACAGTACCGGA-1	ND01	POOL2	6645	1549	CD4 naive	T_CD4	6.119853497	1.229547143	1	clonotype670	clonotype670
ACTGAACAGTTGAGAT-1	ND01	POOL1	7786	1675	CD4 naive	T_CD4	7.643435955	2.997552156	1	clonotype1	clonotype1
ACTGAACGTCACCCAG-1	ND01	POOL2	2611	1045	CD4 Treg	T_CD4	2.796573877	3.345072746	0	clonotype672	clonotype672
ACTGAGTAGTGTCCCG-1	ND01	POOL1	7797	2038	CD4 Treg	T_CD4	2.225410223	2.960261822	0	clonotype104	clonotype104
ACTGAGTCACAGGCCT-1	ND01	POOL2	6598	1772	CD4 mem	T_CD4	3.144981146	2.545793533	0	clonotype676	clonotype676
ACTGAGTTCTGCGACG-1	ND01	POOL2	8683	2127	CD4 mem	T_CD4	2.913276672	2.392905951	0	clonotype677	clonotype677
ACTGATGTCAGGCAAG-1	ND01	POOL1	5677	1544	CD4 mem	T_CD4	4.89955759	1.185696125	0	clonotype199	clonotype199
ACTGATGTCTAGAGTC-1	ND01	POOL1	7254	1943	CD4 Treg	T_CD4	2.652045012	3.262592793	0	clonotype682	clonotype682
ACTGCTCAGAGAACAG-1	ND01	POOL1	7327	1931	CD4 Treg	T_CD4	2.643102646	3.269316196	0	clonotype683	clonotype683
ACTGCTCCAATGACCT-1	ND01	POOL2	4985	1528	CD4 Treg	T_CD4	2.507490396	3.116102695	0	clonotype201	clonotype201
ACTGCTCGTGCAGGTA-1	ND01	POOL2	4867	1660	CD4 Treg	T_CD4	2.562873363	3.249981403	0	clonotype684	clonotype684
ACTGTCCTCAGCGACC-1	ND01	POOL1	5456	1667	CD4 mem	T_CD4	5.071050644	1.114393711	0	clonotype694	clonotype694
ACTTACTAGAGTAATC-1	ND01	POOL2	7937	2013	CD4 mem	T_CD4	3.983216524	1.341550946	0	clonotype695	clonotype695
ACTTACTAGTGCCAGA-1	ND01	POOL2	16058	3134	CD4 Treg	T_CD4	2.314240932	3.069461107	0	NA	NA
ACTTACTAGTTTAGGA-1	ND01	POOL1	4820	1170	CD4 naive	T_CD4	6.897484779	1.244749665	1	clonotype697	clonotype697
ACTTACTGTAAGGGAA-1	ND01	POOL2	4662	1287	CD4 naive	T_CD4	6.502943993	1.383330345	1	clonotype698	clonotype698
ACTTACTTCATGCATG-1	ND01	POOL2	6588	1886	CD4 mem	T_CD4	4.136548519	1.08458209	0	clonotype204	clonotype204
ACTTGTTAGCGTTCCG-1	ND01	POOL1	6860	1735	CD4 mem	T_CD4	2.593036413	2.829297066	0	clonotype205	clonotype205
ACTTGTTAGGTAAACT-1	ND01	POOL2	9454	2561	CD4 naive	T_CD4	5.321122169	1.215474248	1	clonotype705	clonotype705
ACTTGTTAGTGTCCCG-1	ND01	POOL2	6593	1624	CD4 mem	T_CD4	4.300003052	1.260470867	0	clonotype206	clonotype206
ACTTGTTCAGGCTGAA-1	ND01	POOL2	7775	2043	CD4 Treg	T_CD4	2.391457796	3.036926031	0	clonotype707	clonotype707
ACTTGTTGTAAAGGAG-1	ND01	POOL1	6730	1791	CD4 mem	T_CD4	4.285935402	1.070622921	0	clonotype710	clonotype710
ACTTGTTGTCGAATCT-1	ND01	POOL1	6069	1746	CD4 mem	T_CD4	4.294855595	1.069187045	0	clonotype207	clonotype207
ACTTGTTGTTCGGCAC-1	ND01	POOL2	3618	1154	CD4 naive	T_CD4	6.31992054	1.077293158	1	clonotype712	clonotype712
ACTTTCAAGAGGACGG-1	ND01	POOL2	11236	2300	CD4 mem	T_CD4	4.662236691	1.754707932	1	clonotype1	clonotype1
ACTTTCAAGATACACA-1	ND01	POOL1	3211	922	CD4 naive	T_CD4	7.562601089	2.445036173	0	clonotype714	clonotype714
ACTTTCAAGTCGTTTG-1	ND01	POOL1	9566	1857	CD4 mem	T_CD4	4.476160526	1.0610919	0	clonotype715	clonotype715
ACTTTCACAAGTCTAC-1	ND01	POOL1	8126	1887	CD4 mem	T_CD4	3.268006325	2.043744087	0	clonotype716	clonotype716
ACTTTCACACAAGACG-1	ND01	POOL2	8238	1827	CD4 naive	T_CD4	5.710785866	1.168789744	1	clonotype717	clonotype717
ACTTTCAGTAAATGTG-1	ND01	POOL1	6076	1683	CD4 mem	T_CD4	4.787395954	2.295329332	0	clonotype720	clonotype720
AGAATAGAGACCTTTG-1	ND01	POOL1	6132	1541	CD4 mem	T_CD4	5.14577055	0.925228179	0	clonotype209	clonotype209
AGAATAGAGTGAACGC-1	ND01	POOL2	7265	1886	CD4 Treg	T_CD4	2.473267317	2.870834589	0	clonotype724	clonotype724
AGACGTTCATACTACG-1	ND01	POOL1	5457	1419	CD4 mem	T_CD4	4.657948494	1.809804201	0	clonotype65	clonotype65
AGACGTTGTCTCAACA-1	ND01	POOL1	11447	2353	CD4 mem	T_CD4	3.549415588	2.077073812	0	clonotype734	clonotype734
AGAGCGACACATGACT-1	ND01	POOL2	6263	1502	CD4 mem	T_CD4	4.810374737	0.941117108	0	clonotype735	clonotype735
AGAGCGACATGCCCGA-1	ND01	POOL2	6704	1694	CD4 mem	T_CD4	2.654631615	2.787410498	0	clonotype737	clonotype737
AGAGCGAGTTCGGGCT-1	ND01	POOL2	5990	1589	CD4 mem	T_CD4	2.378525972	2.893836737	0	clonotype2	clonotype2_clonotype34_clonotype189
AGAGCGATCGCCCTTA-1	ND01	POOL1	4796	1303	CD4 naive	T_CD4	6.570233822	1.060118198	1	clonotype739	clonotype739
AGAGCTTCAGATGGGT-1	ND01	POOL2	9256	2213	CD4 naive	T_CD4	6.715038776	0.802929699	1	clonotype740	clonotype740
AGAGCTTGTTCAGACT-1	ND01	POOL2	5524	1603	CD4 naive	T_CD4	6.435400486	1.628169537	0	clonotype741	clonotype741
AGAGCTTTCGCCGTGA-1	ND01	POOL1	7650	2075	CD4 Treg	T_CD4	2.302853823	3.110411406	0	clonotype742	clonotype742
AGAGTGGCAGGATTGG-1	ND01	POOL1	6863	1809	CD4 Treg	T_CD4	2.527575731	3.256511211	0	clonotype212	clonotype212
AGAGTGGCATATACCG-1	ND01	POOL1	6325	1729	CD4 mem	T_CD4	3.205607414	2.001902103	0	clonotype108	clonotype108
AGAGTGGGTTCGCGAC-1	ND01	POOL2	9496	2239	CD4 mem	T_CD4	5.240498543	1.00299263	1	clonotype745	clonotype745
AGATCTGTCATCATTC-1	ND01	POOL2	6515	1789	CD4 Treg	T_CD4	2.379294872	3.127927303	0	clonotype751	clonotype751
AGCAGCCCATACCATG-1	ND01	POOL2	7152	1730	CD4 mem	T_CD4	2.852261782	2.525949001	0	clonotype759	clonotype759
AGCAGCCGTACCATCA-1	ND01	POOL1	6543	1809	CD4 mem	T_CD4	2.978694201	2.78399992	0	clonotype109	clonotype109
AGCATACAGCTGTTCA-1	ND01	POOL2	14630	3080	CD4 mem	T_CD4	4.218923092	1.036674857	1	clonotype41	clonotype41
AGCGGTCGTGGAAAGA-1	ND01	POOL1	4663	1314	CD4 mem	T_CD4	5.044845104	0.890331626	0	clonotype778	clonotype778
AGCGGTCTCCAATGGT-1	ND01	POOL1	4868	1466	CD4 mem	T_CD4	4.749928474	0.71502459	0	clonotype779	clonotype779
AGCGTATAGCACCGTC-1	ND01	POOL2	7431	1892	CD4 Treg	T_CD4	2.237822771	3.067075491	0	clonotype218	clonotype218
AGCGTATGTCCAGTTA-1	ND01	POOL2	9890	2326	CD4 Treg	T_CD4	2.387981892	3.104391098	0	clonotype67	clonotype67
AGCGTCGGTAGCGTGA-1	ND01	POOL2	2082	798	CD4 mem	T_CD4	5.41809988	0.812644064	1	clonotype786	clonotype786
AGCTCCTCAGGAATGC-1	ND01	POOL1	9567	2127	CD4 naive	T_CD4	6.975299358	1.556799054	1	clonotype792	clonotype792
AGCTCCTCAGGCTGAA-1	ND01	POOL2	5616	1850	CD4 Treg	T_CD4	2.355875015	3.289349794	0	clonotype220	clonotype220
AGCTCCTGTCTAGCCG-1	ND01	POOL2	5690	1865	CD4 naive	T_CD4	6.684701443	1.0640136	1	clonotype796	clonotype796_clonotype842
AGCTCCTTCACATGCA-1	ND01	POOL2	6802	2003	CD4 mem	T_CD4	4.424757004	1.087890983	0	clonotype221	clonotype221
AGCTCTCAGAATCTCC-1	ND01	POOL1	4266	1268	CD4 naive	T_CD4	6.822210789	1.591362357	1	clonotype801	clonotype801
AGCTTGAAGTGTCCAT-1	ND01	POOL1	7043	1715	CD4 mem	T_CD4	2.979446888	2.541751862	0	clonotype60	clonotype60
AGCTTGAGTCAGCTAT-1	ND01	POOL1	23302	3586	CD4 naive	T_CD4	5.69164896	1.125850558	1	clonotype810	clonotype810
AGCTTGATCCGAGCCA-1	ND01	POOL2	8086	1919	CD4 mem	T_CD4	3.702318192	1.568404317	0	clonotype112	clonotype112
AGGCCACAGATCTGAA-1	ND01	POOL1	8031	1895	CD4 mem	T_CD4	4.455396652	1.010866404	0	clonotype223	clonotype223
AGGCCACCACCACGTG-1	ND01	POOL2	7137	1703	unassigned	T_CD4	3.092607498	-2.309101343	0	clonotype224	clonotype224
AGGCCACCATTGTGCA-1	ND01	POOL2	6716	1725	CD4 mem	T_CD4	3.874220133	2.29839468	0	clonotype812	clonotype812
AGGCCACGTGGAAAGA-1	ND01	POOL2	6170	1811	CD4 Treg	T_CD4	2.221831083	3.237901688	0	clonotype2	clonotype2_clonotype34_clonotype189
AGGCCGTAGGATATAC-1	ND01	POOL2	5689	1554	CD4 naive	T_CD4	6.127256393	1.022983313	1	clonotype42	clonotype31_clonotype42
AGGCCGTGTTGCGCAC-1	ND01	POOL1	2894	999	CD4 naive	T_CD4	5.725261688	1.048858643	0	clonotype815	clonotype815
AGGCCGTTCCAATGGT-1	ND01	POOL1	9137	2213	CD4 naive	T_CD4	5.864409447	0.969033241	1	clonotype816	clonotype816
AGGGAGTAGCGATGAC-1	ND01	POOL1	5961	1547	CD4 mem	T_CD4	4.758954525	0.939746797	0	clonotype817	clonotype817
AGGGAGTCATACTACG-1	ND01	POOL1	7469	2031	CD4 mem	T_CD4	2.652674198	2.506804466	0	clonotype180	clonotype180
AGGGATGCATCGGAAG-1	ND01	POOL1	5712	1429	CD4 mem	T_CD4	4.961887836	0.725805342	0	clonotype14	clonotype14
AGGGATGGTTCCATGA-1	ND01	POOL1	6598	1742	CD4 naive	T_CD4	6.385245323	1.122201204	1	clonotype825	clonotype825
AGGGATGTCAAACGGG-1	ND01	POOL2	8194	1851	CD4 naive	T_CD4	5.497520447	1.151259065	1	clonotype826	clonotype826
AGGGATGTCTGGTGTA-1	ND01	POOL2	5873	1652	CD4 Treg	T_CD4	2.582757235	3.334399939	0	clonotype229	clonotype229
AGGGTGAAGCGTTTAC-1	ND01	POOL1	7232	1915	CD4 mem	T_CD4	4.252319336	1.292309523	0	clonotype27	clonotype27
AGGGTGAGTATTCGTG-1	ND01	POOL1	7372	1925	CD4 mem	T_CD4	3.58610487	1.403199792	0	clonotype829	clonotype829
AGGGTGAGTCCGACGT-1	ND01	POOL1	8654	2025	CD4 naive	T_CD4	5.728870869	0.824256897	1	clonotype1	clonotype1
AGGGTGATCAGCTGGC-1	ND01	POOL2	5241	1633	CD4 mem	T_CD4	4.501006603	0.919900239	0	clonotype832	clonotype832
AGGGTGATCGCCGTGA-1	ND01	POOL2	8765	2017	CD4 mem	T_CD4	4.249508381	1.221196651	0	clonotype833	clonotype833
AGGTCATAGTGTACTC-1	ND01	POOL1	5116	1261	CD4 mem	T_CD4	5.004094124	2.277501106	1	clonotype1	clonotype1
AGGTCATCATAAGACA-1	ND01	POOL1	7918	1987	CD4 mem	T_CD4	2.702211857	2.806593895	0	clonotype38	clonotype38
AGGTCATGTTCACGGC-1	ND01	POOL2	8048	1834	CD4 mem	T_CD4	4.189752102	1.246396542	0	clonotype205	clonotype205
AGGTCCGCAGTTCCCT-1	ND01	POOL2	4184	1365	CD4 mem	T_CD4	4.707249165	0.788642645	0	clonotype230	clonotype230
AGGTCCGTCGAATGCT-1	ND01	POOL2	6720	2100	CD4 mem	T_CD4	2.67239356	2.935765028	0	clonotype842	clonotype796_clonotype842
AGGTCCGTCGTCTGAA-1	ND01	POOL2	4699	1437	CD4 naive	T_CD4	6.658408165	1.528864384	1	clonotype843	clonotype843
AGTAGTCTCATTGCGA-1	ND01	POOL2	5826	1773	CD4 mem	T_CD4	4.642265797	3.013199568	1	clonotype69	clonotype69
AGTCTTTCAATGGACG-1	ND01	POOL1	10932	2280	CD4 naive	T_CD4	7.020213604	1.136633754	1	clonotype863	clonotype863
AGTCTTTCAGCAGTTT-1	ND01	POOL1	6866	2032	CD4 Treg	T_CD4	2.48187089	3.210821867	0	clonotype866	clonotype866
AGTCTTTTCACCCTCA-1	ND01	POOL2	14662	2752	CD4 mem	T_CD4	4.482783318	0.988921881	0	clonotype869	clonotype869
AGTCTTTTCCCTCTTT-1	ND01	POOL2	5615	1497	CD4 mem	T_CD4	5.22984457	0.936938047	0	clonotype870	clonotype870
AGTCTTTTCCGTCATC-1	ND01	POOL2	7861	1868	CD4 naive	T_CD4	6.001522541	1.649711251	1	clonotype871	clonotype871
AGTCTTTTCCTTAATC-1	ND01	POOL1	6006	1736	CD4 naive	T_CD4	6.139372826	1.133916974	1	clonotype872	clonotype872
AGTGAGGAGTCCGGTC-1	ND01	POOL1	2927	834	CD4 mem	T_CD4	5.008295536	1.945026517	1	clonotype874	clonotype874
AGTGAGGCAGGCTCAC-1	ND01	POOL2	5140	1445	CD4 mem	T_CD4	4.871575832	0.838127077	0	clonotype234	clonotype234
AGTGGGAAGCTCCTCT-1	ND01	POOL2	8084	1900	CD4 Treg	T_CD4	2.405862331	2.997392893	0	clonotype878	clonotype878
AGTGGGAAGTGATCGG-1	ND01	POOL1	4948	1476	CD4 mem	T_CD4	4.333991528	0.882680357	0	clonotype879	clonotype879
AGTGGGACATGTTCCC-1	ND01	POOL2	3236	1046	CD4 mem	T_CD4	4.065032959	1.258321643	0	clonotype881	clonotype881
AGTGGGAGTCTAGTGT-1	ND01	POOL2	6241	1606	CD4 mem	T_CD4	3.188905716	2.193517208	0	clonotype168	clonotype168
AGTGGGAGTGTTGAGG-1	ND01	POOL2	8179	2006	CD4 Treg	T_CD4	2.641609669	3.120409727	0	clonotype882	clonotype882
AGTGTCAAGCAGCCTC-1	ND01	POOL2	5250	1354	CD4 naive	T_CD4	6.649655819	0.851934612	1	clonotype885	clonotype885
AGTGTCACACACCGAC-1	ND01	POOL2	5280	1483	CD4 mem	T_CD4	4.052542686	1.4573071	0	clonotype886	clonotype886
AGTGTCACACCTGGTG-1	ND01	POOL2	5559	1486	CD4 mem	T_CD4	4.58803463	1.128871202	0	clonotype113	clonotype113
AGTGTCAGTAACGTTC-1	ND01	POOL1	7279	1758	CD4 mem	T_CD4	3.823586702	1.345168114	0	clonotype887	clonotype887
AGTGTCAGTGTCTGAT-1	ND01	POOL1	5332	1335	CD4 mem	T_CD4	4.607998848	1.599835277	0	clonotype114	clonotype114
AGTGTCATCCAAGTAC-1	ND01	POOL1	5306	1449	CD4 mem	T_CD4	4.650587559	0.780925453	0	clonotype892	clonotype892
AGTTGGTAGCAGCCTC-1	ND01	POOL1	5678	1606	CD4 mem	T_CD4	4.490604401	1.01482594	0	clonotype235	clonotype235
AGTTGGTAGGCAATTA-1	ND01	POOL1	8394	2003	CD4 naive	T_CD4	6.27021122	1.219671965	1	clonotype894	clonotype894
AGTTGGTAGGTGATAT-1	ND01	POOL1	4577	1493	CD4 mem	T_CD4	4.412364483	1.859902859	0	clonotype5	clonotype5
AGTTGGTTCGGAAACG-1	ND01	POOL2	8477	1980	CD4 mem	T_CD4	4.427286625	1.080332756	0	clonotype897	clonotype897
AGTTGGTTCTTATCTG-1	ND01	POOL1	5883	1679	CD4 mem	T_CD4	3.69116354	2.074677229	0	clonotype898	clonotype898
ATAACGCCAGCATACT-1	ND01	POOL2	3427	1267	CD4 mem	T_CD4	4.705279827	1.057433605	0	clonotype115	clonotype115
ATAACGCTCAGCGACC-1	ND01	POOL2	6550	1816	CD4 Treg	T_CD4	2.430683851	3.20994401	0	clonotype903	clonotype903
ATAAGAGAGATCCTGT-1	ND01	POOL1	2521	1034	CD4 mem	T_CD4	4.81566906	3.565419674	0	clonotype905	clonotype2623_clonotype905
ATAAGAGCAACTGCTA-1	ND01	POOL1	6749	1809	CD4 mem	T_CD4	2.336780787	3.087177992	0	clonotype906	clonotype906
ATAGACCCAACGATGG-1	ND01	POOL1	5954	1770	CD4 mem	T_CD4	4.805627823	0.874442637	0	clonotype911	clonotype911
ATAGACCCAGCAGTTT-1	ND01	POOL2	5347	1370	CD4 naive	T_CD4	6.701482773	1.123221397	1	NA	NA
ATAGACCCATCGTCGG-1	ND01	POOL2	7142	1845	CD4 Treg	T_CD4	2.296751499	3.137803078	0	clonotype11	clonotype11
ATAGACCGTAGCGTCC-1	ND01	POOL1	3398	995	CD4 naive	T_CD4	7.493608475	2.220071793	1	clonotype913	clonotype913
ATCACGAAGGCCGAAT-1	ND01	POOL2	5819	1807	CD4 Treg	T_CD4	2.765673876	3.201003551	0	clonotype116	clonotype116
ATCATGGCAAGCGAGT-1	ND01	POOL1	2750	1122	CD4 mem	T_CD4	3.891381741	3.449279785	1	NA	NA
ATCATGGGTCTAAACC-1	ND01	POOL1	3809	1049	CD4 naive	T_CD4	6.600809574	1.227547765	0	clonotype929	clonotype929
ATCATGGGTTGATTGC-1	ND01	POOL1	6683	1514	CD4 mem	T_CD4	4.662405014	1.073501348	0	clonotype930	clonotype930
ATCATGGTCGTCCGTT-1	ND01	POOL2	7234	1775	CD4 mem	T_CD4	3.689045191	1.692451239	0	clonotype117	clonotype117
ATCCACCCATATACCG-1	ND01	POOL1	6968	1803	CD4 naive	T_CD4	6.572941303	1.179264426	1	clonotype938	clonotype938
ATCCACCGTAAATGTG-1	ND01	POOL2	6385	1688	CD4 mem	T_CD4	5.153854847	0.87751174	0	clonotype939	clonotype939
ATCCACCGTTCGGGCT-1	ND01	POOL2	6745	1750	CD4 mem	T_CD4	4.619437695	1.069718957	0	clonotype943	clonotype943
ATCCACCTCTCCCTGA-1	ND01	POOL2	4517	1515	CD4 mem	T_CD4	4.376622677	1.080899477	0	clonotype944	clonotype944
ATCCGAACAGTCAGCC-1	ND01	POOL2	6852	1690	CD4 naive	T_CD4	6.037036896	1.218697786	1	clonotype945	clonotype945
ATCCGAATCATACGGT-1	ND01	POOL2	6001	1856	CD4 Treg	T_CD4	2.430994749	3.202428579	0	clonotype947	clonotype947
ATCGAGTAGGCATGTG-1	ND01	POOL2	9029	2123	CD4 Treg	T_CD4	2.395109415	3.10500145	0	clonotype950	clonotype950
ATCGAGTAGTGTACGG-1	ND01	POOL1	5429	1469	CD4 mem	T_CD4	3.315054655	1.824787736	0	clonotype91	clonotype91
ATCGAGTCAAGTAATG-1	ND01	POOL2	4773	1440	CD4 mem	T_CD4	4.773329258	1.5315516	0	clonotype951	clonotype951
ATCGAGTTCGAACGGA-1	ND01	POOL1	10385	2233	CD4 Treg	T_CD4	2.471787691	3.187516212	0	clonotype955	clonotype955
ATCTACTGTCGCATCG-1	ND01	POOL2	10461	2320	CD4 naive	T_CD4	5.544540405	1.371130824	1	clonotype963	clonotype963
ATCTGCCAGGCTCATT-1	ND01	POOL2	6321	1746	CD4 naive	T_CD4	5.72345829	1.187911272	1	clonotype237	clonotype237
ATCTGCCCAGAAGCAC-1	ND01	POOL2	10056	2505	CD4 mem	T_CD4	4.660502434	1.005500436	0	clonotype968	clonotype968
ATCTGCCCAGTTAACC-1	ND01	POOL2	7878	2112	CD4 Treg	T_CD4	2.494734764	3.182430267	0	clonotype969	clonotype969
ATCTGCCTCGCAGGCT-1	ND01	POOL2	4884	1497	CD4 mem	T_CD4	4.908809662	1.539743304	1	clonotype28	clonotype28
ATGAGGGAGGTAGCTG-1	ND01	POOL1	5593	1522	CD4 mem	T_CD4	5.08130455	2.091810465	0	clonotype976	clonotype976
ATGAGGGAGTCTCGGC-1	ND01	POOL2	2646	1101	CD4 mem	T_CD4	4.743328094	0.787173986	1	NA	NA
ATGAGGGGTTAAAGTG-1	ND01	POOL1	5961	1680	CD4 mem	T_CD4	2.919667721	2.400286913	0	clonotype20	clonotype20
ATGAGGGGTTACGACT-1	ND01	POOL2	8516	2320	CD4 Treg	T_CD4	2.344045877	2.976349115	0	clonotype980	clonotype980
ATGCGATTCTCTGTCG-1	ND01	POOL2	3293	1200	CD4 mem	T_CD4	4.998330593	1.444276094	0	clonotype65	clonotype65
ATGGGAGAGCACCGCT-1	ND01	POOL2	4260	1088	CD4 naive	T_CD4	6.085726738	1.360200763	0	NA	NA
ATGGGAGAGTGCGATG-1	ND01	POOL2	4150	1241	CD4 naive	T_CD4	6.561135292	1.011358738	1	clonotype990	clonotype990
ATGGGAGCATGCAATC-1	ND01	POOL1	5183	1471	CD4 mem	T_CD4	4.588356495	1.70961225	0	clonotype993	clonotype993
ATGGGAGGTTCAGCGC-1	ND01	POOL1	9768	2299	CD4 naive	T_CD4	6.529725075	0.79001528	1	clonotype997	clonotype997
ATGGGAGTCACCCTCA-1	ND01	POOL2	5330	1594	CD4 mem	T_CD4	4.832903385	2.566762447	0	clonotype239	clonotype239
ATGGGAGTCTACCAGA-1	ND01	POOL2	6870	1818	CD4 mem	T_CD4	3.703767538	1.898879409	0	clonotype98	clonotype98
ATGTGTGAGAGTAAGG-1	ND01	POOL1	5144	1478	CD4 mem	T_CD4	4.367646217	1.136185408	0	clonotype240	clonotype240
ATGTGTGAGCTAGCCC-1	ND01	POOL1	6306	1527	CD4 mem	T_CD4	4.004637241	1.235042095	0	clonotype2	clonotype2_clonotype34_clonotype189
ATGTGTGCAAGGCTCC-1	ND01	POOL1	7077	1839	CD4 mem	T_CD4	4.255157471	1.226753712	0	clonotype54	clonotype54
ATGTGTGGTATGAAAC-1	ND01	POOL2	7987	2032	CD4 naive	T_CD4	6.513095379	1.451359391	1	clonotype1000	clonotype1000
ATTACTCTCTGTCAAG-1	ND01	POOL1	7893	1881	CD4 mem	T_CD4	2.628689528	2.792905092	0	clonotype241	clonotype241
ATTATCCGTGACGCCT-1	ND01	POOL2	7967	1861	CD4 mem	T_CD4	4.30867672	2.496915579	0	clonotype43	clonotype43
ATTATCCGTTAAAGTG-1	ND01	POOL2	7414	1823	CD4 mem	T_CD4	4.983742237	1.025849938	2	clonotype1014	clonotype1014
ATTCTACTCCACGTGG-1	ND01	POOL2	7221	1786	CD4 naive	T_CD4	6.619822025	1.333034515	1	clonotype1018	clonotype1018
ATTTCTGAGCGAAGGG-1	ND01	POOL2	10028	2280	CD4 Treg	T_CD4	2.379434824	3.118047476	0	clonotype243	clonotype243
ATTTCTGTCGCATGAT-1	ND01	POOL2	12670	2558	CD4 mem	T_CD4	5.186534882	1.224704623	1	clonotype1035	clonotype1035
CAACCAAGTACCGAGA-1	ND01	POOL1	7957	1942	CD4 mem	T_CD4	4.634986401	1.085749269	0	clonotype38	clonotype38
CAACCAAGTGGTGTAG-1	ND01	POOL2	11590	2685	CD4 Treg	T_CD4	2.57291007	3.030054092	1	clonotype30	clonotype30
CAACCTCTCGCGATCG-1	ND01	POOL2	6032	1770	CD4 mem	T_CD4	3.844530582	1.774076104	0	clonotype247	clonotype247
CAACTAGAGACCGGAT-1	ND01	POOL2	5033	1235	CD4 mem	T_CD4	5.859082222	0.906999409	1	clonotype31	clonotype31_clonotype42
CAACTAGCACGGTGTC-1	ND01	POOL1	8216	2121	CD4 mem	T_CD4	5.13408947	1.243454933	1	clonotype1045	clonotype1045
CAAGAAACAGCGATCC-1	ND01	POOL2	6073	1688	CD4 Treg	T_CD4	2.390860796	3.163391352	0	clonotype1048	clonotype1048
CAAGAAAGTCAACATC-1	ND01	POOL1	4787	1452	CD4 mem	T_CD4	4.136163235	0.693567872	0	clonotype248	clonotype248
CAAGGCCCACGTTGGC-1	ND01	POOL2	6374	1583	CD4 naive	T_CD4	6.241817951	1.237494588	1	clonotype1055	clonotype1055
CAAGGCCTCTGTTGAG-1	ND01	POOL1	7246	1835	CD4 mem	T_CD4	3.210170031	2.77144599	0	clonotype2	clonotype2_clonotype34_clonotype189
CAAGTTGAGGGTCTCC-1	ND01	POOL1	7260	1824	CD4 mem	T_CD4	5.448386192	1.130497694	1	clonotype1059	clonotype1059
CAAGTTGGTCATATCG-1	ND01	POOL1	5475	1279	CD4 naive	T_CD4	6.633309364	0.967390776	1	clonotype1064	clonotype1064
CAAGTTGTCGGTCTAA-1	ND01	POOL2	7356	1627	CD4 mem	T_CD4	4.617170811	1.262962461	0	clonotype1067	clonotype1067
CACAAACCAAAGCGGT-1	ND01	POOL2	8665	2101	CD4 Treg	T_CD4	2.265845299	3.108766794	0	clonotype1068	clonotype1068_clonotype63
CACACAACATCACGTA-1	ND01	POOL2	4796	1578	CD4 mem	T_CD4	4.432732582	1.675076246	0	clonotype1074	clonotype1074
CACACAAGTCTAGTCA-1	ND01	POOL1	5002	1618	CD4 mem	T_CD4	5.175251007	0.759453535	1	clonotype1076	clonotype1076
CACACAAGTGGCAAAC-1	ND01	POOL2	5767	1874	CD4 naive	T_CD4	6.04086113	1.168392658	1	clonotype1077	clonotype1077
CACACAAGTTGAGTTC-1	ND01	POOL2	3581	1205	CD4 mem	T_CD4	4.044238567	2.228644371	0	clonotype18	clonotype18
CACACCTAGCAATATG-1	ND01	POOL1	6547	1541	CD4 naive	T_CD4	6.516433239	1.081404805	1	clonotype1078	clonotype1078
CACACCTCAAGCCCAC-1	ND01	POOL2	2612	935	CD4 mem	T_CD4	4.72039032	0.856543541	0	clonotype1081	clonotype1081
CACACCTCACCTTGTC-1	ND01	POOL1	5865	1675	CD4 mem	T_CD4	3.009427309	2.258764505	0	clonotype12	clonotype12
CACACCTGTCGAAAGC-1	ND01	POOL2	6401	1974	CD4 mem	T_CD4	2.735383511	3.187528849	0	clonotype1085	clonotype1085
CACACCTTCTTGTACT-1	ND01	POOL1	2717	1040	CD4 naive	T_CD4	6.305788517	0.877599299	1	clonotype123	clonotype123
CACACTCAGGCGTACA-1	ND01	POOL1	6150	1624	CD4 mem	T_CD4	4.422513485	1.283378601	0	clonotype1087	clonotype1087
CACACTCCAGCTATTG-1	ND01	POOL1	4791	1510	CD4 mem	T_CD4	4.375901699	1.013640642	1	clonotype1	clonotype1
CACAGGCCATAGGATA-1	ND01	POOL2	7192	2069	CD4 naive	T_CD4	6.021572113	1.173090816	1	clonotype1093	clonotype1093
CACAGTATCGCCAGCA-1	ND01	POOL1	5028	1524	CD4 mem	T_CD4	3.091736555	2.560133219	0	clonotype1101	clonotype1101
CACATAGTCCACGCAG-1	ND01	POOL2	5611	1398	CD4 mem	T_CD4	4.668001652	1.32230413	0	clonotype1106	clonotype1106
CACCACTGTCGCGTGT-1	ND01	POOL1	3801	1279	CD4 mem	T_CD4	5.120342255	0.816268861	0	clonotype1116	clonotype1116
CACCAGGAGCCAGAAC-1	ND01	POOL1	7782	2076	CD4 mem	T_CD4	2.851541281	2.41600585	0	clonotype6	clonotype2297_clonotype6
CACCAGGAGTCGTACT-1	ND01	POOL1	16800	3142	CD4 mem	T_CD4	3.065692425	2.230986357	1	clonotype1	clonotype1
CACCAGGGTTCTGGTA-1	ND01	POOL1	9259	2330	CD4 Treg	T_CD4	2.282355547	3.135405779	0	clonotype2	clonotype2_clonotype34_clonotype189
CACCAGGTCGTGACAT-1	ND01	POOL2	3589	904	CD4 mem	T_CD4	5.098077297	0.771400392	0	clonotype253	clonotype253
CACCAGGTCTGTGCAA-1	ND01	POOL2	2563	958	CD4 mem	T_CD4	5.115447521	0.728061318	0	clonotype257	clonotype257
CACCTTGCAGACGCTC-1	ND01	POOL2	6718	1908	CD4 mem	T_CD4	2.481760979	2.919718027	0	clonotype125	clonotype125
CACCTTGGTGGTAACG-1	ND01	POOL2	6977	1904	CD4 mem	T_CD4	2.410824299	3.124785185	0	clonotype74	clonotype74
CACCTTGTCTAGCACA-1	ND01	POOL2	7632	1945	CD4 naive	T_CD4	6.030332565	1.274592161	1	clonotype1136	clonotype1136
CACTCCAGTAGCGATG-1	ND01	POOL2	5389	1684	CD4 mem	T_CD4	3.121026754	2.850141764	0	clonotype1139	clonotype1139
CACTCCATCGCACTCT-1	ND01	POOL1	12813	2768	CD4 naive	T_CD4	5.824304104	1.169976592	1	clonotype1140	clonotype1140
CAGAATCGTCGTTGTA-1	ND01	POOL1	6508	1816	CD4 Treg	T_CD4	2.212641954	3.130829096	0	clonotype1145	clonotype1145
CAGAATCTCTCAAGTG-1	ND01	POOL2	6194	1697	CD4 Treg	T_CD4	2.313509226	3.138103485	0	clonotype1147	clonotype1147
CAGAGAGAGGTTACCT-1	ND01	POOL1	7594	1954	CD4 mem	T_CD4	4.682760239	0.908606768	0	clonotype11	clonotype11
CAGAGAGCACAGGAGT-1	ND01	POOL1	5205	1590	CD4 Treg	T_CD4	2.602566481	3.224385262	0	clonotype1150	clonotype1150
CAGAGAGTCAGAAATG-1	ND01	POOL1	8620	2040	CD4 Treg	T_CD4	2.465025902	3.140329599	0	clonotype1152	clonotype1152
CAGATCAGTAGTACCT-1	ND01	POOL2	7527	2074	CD4 Treg	T_CD4	2.286533117	3.056087494	0	clonotype1159	clonotype1159
CAGATCAGTCTCCATC-1	ND01	POOL1	9032	2210	CD4 Treg	T_CD4	2.350756407	3.111873388	0	clonotype1160	clonotype1160
CAGCAGCAGGCTCAGA-1	ND01	POOL1	4000	1097	CD4 naive	T_CD4	6.466360569	1.277423143	0	NA	NA
CAGCATACATCTACGA-1	ND01	POOL1	5883	1768	CD4 mem	T_CD4	2.861497164	2.784700394	0	clonotype1165	clonotype1165
CAGCATACATTCGACA-1	ND01	POOL2	13355	2735	CD4 mem	T_CD4	5.628447533	1.194396377	1	clonotype1167	clonotype1167
CAGCATATCGACAGCC-1	ND01	POOL1	8123	1989	CD4 naive	T_CD4	6.576811314	1.316737056	1	NA	NA
CAGCATATCGCCCTTA-1	ND01	POOL2	2942	1049	CD4 mem	T_CD4	2.915382147	2.295513391	0	clonotype58	clonotype58
CAGCGACCACTTACGA-1	ND01	POOL2	7524	1819	CD4 naive	T_CD4	5.845565796	1.141894221	1	clonotype1176	clonotype1176
CAGCGACGTAAATGAC-1	ND01	POOL2	1864	737	CD4 mem	T_CD4	4.733081818	0.968154013	0	clonotype127	clonotype127_clonotype3062
CAGCTAAAGCGTAATA-1	ND01	POOL1	6549	1598	CD4 naive	T_CD4	6.249941349	1.458854437	1	clonotype1186	clonotype1186
CAGCTAAGTCCGCTGA-1	ND01	POOL2	4598	1384	CD4 mem	T_CD4	3.538271189	2.919836998	0	clonotype4	clonotype4
CAGCTAATCAAAGACA-1	ND01	POOL2	5319	1668	CD4 mem	T_CD4	3.537839413	1.920152903	0	clonotype1189	clonotype1189
CAGCTGGAGCGACGTA-1	ND01	POOL2	5046	1528	CD4 Treg	T_CD4	2.478881836	3.011971712	0	clonotype62	clonotype62
CAGCTGGCAAGCGAGT-1	ND01	POOL2	7848	2043	CD4 Treg	T_CD4	2.475297213	3.030021429	0	clonotype37	clonotype37
CAGGTGCAGGATGTAT-1	ND01	POOL2	7457	1718	CD4 mem	T_CD4	5.308517456	0.863786161	0	clonotype1193	clonotype1193
CAGGTGCCAGTCAGCC-1	ND01	POOL1	3713	1222	CD4 naive	T_CD4	6.585912704	0.794901848	1	clonotype128	clonotype128
CAGTAACAGACGCAAC-1	ND01	POOL1	5081	1475	CD4 mem	T_CD4	3.64936471	1.877428174	0	clonotype32	clonotype32
CAGTAACCACGAAAGC-1	ND01	POOL2	3055	1061	CD4 mem	T_CD4	4.891067028	1.012573004	0	clonotype1201	clonotype1201
CAGTAACGTACAGCAG-1	ND01	POOL2	5283	1320	CD4 mem	T_CD4	4.743924141	1.023696542	0	clonotype1203	clonotype1203
CAGTAACGTAGCGCAA-1	ND01	POOL1	7382	1917	CD4 mem	T_CD4	2.270666122	3.028203964	0	clonotype116	clonotype116
CAGTAACTCGGTCCGA-1	ND01	POOL1	7062	1640	CD4 mem	T_CD4	3.764745951	1.517384768	0	clonotype23	clonotype23
CAGTCCTCAAGCCTAT-1	ND01	POOL2	10908	2474	CD4 mem	T_CD4	2.791814804	3.162588358	0	clonotype260	clonotype260
CAGTCCTCACGAAAGC-1	ND01	POOL1	6130	1704	CD4 mem	T_CD4	4.858180046	0.831874788	0	clonotype240	clonotype240
CAGTCCTTCAACCATG-1	ND01	POOL2	4707	1492	CD4 mem	T_CD4	4.970397472	0.772279263	0	clonotype1207	clonotype1207
CATATGGAGTTAGGTA-1	ND01	POOL1	5377	1430	CD4 mem	T_CD4	3.274708509	2.018808842	0	clonotype1209	clonotype1209
CATATGGCACTTAAGC-1	ND01	POOL1	6044	1453	CD4 naive	T_CD4	6.81030035	1.419862747	1	clonotype1211	clonotype1211
CATATTCAGGCGTACA-1	ND01	POOL1	7943	1732	CD4 mem	T_CD4	4.422788143	1.092989802	0	clonotype1214	clonotype1214
CATATTCAGTCTTGCA-1	ND01	POOL2	4977	1507	CD4 mem	T_CD4	3.114118576	1.305718303	0	clonotype1216	clonotype1216
CATATTCAGTGAACAT-1	ND01	POOL2	9238	2152	CD4 Treg	T_CD4	2.262924671	3.145390987	0	clonotype1217	clonotype1217
CATATTCTCCCAGGTG-1	ND01	POOL2	6118	1678	CD4 Treg	T_CD4	2.442610264	3.123482227	0	clonotype4	clonotype4
CATCAAGTCAGAGACG-1	ND01	POOL2	3100	988	CD4 naive	T_CD4	7.014516354	1.517105222	0	clonotype1228	clonotype1228
CATCAGACACCAGATT-1	ND01	POOL2	7381	1832	CD4 mem	T_CD4	3.035250902	2.3770051	0	clonotype27	clonotype27
CATCAGAGTAGCGTCC-1	ND01	POOL1	4049	1009	CD4 naive	T_CD4	6.812831879	1.413544774	0	clonotype1233	clonotype1233
CATCAGAGTCTAAAGA-1	ND01	POOL1	7771	1980	CD4 mem	T_CD4	3.167021036	2.132413387	0	clonotype263	clonotype263
CATCAGAGTGAGGGTT-1	ND01	POOL1	4494	1340	CD4 naive	T_CD4	6.147658825	1.138709784	0	clonotype1234	clonotype1234
CATCAGATCGCTTAGA-1	ND01	POOL1	14121	2939	CD4 mem	T_CD4	4.428687096	1.048856258	0	clonotype118	clonotype118_clonotype36
CATCGAAAGACAAGCC-1	ND01	POOL2	9501	2015	CD4 naive	T_CD4	6.598285675	1.134800553	1	clonotype1240	clonotype1240
CATCGAACAGGTTTCA-1	ND01	POOL1	6816	1670	CD4 mem	T_CD4	5.193354607	1.4641397	1	clonotype1246	clonotype1246
CATCGGGAGTCCGGTC-1	ND01	POOL2	4177	1112	CD4 mem	T_CD4	5.08288908	0.887251735	0	clonotype1251	clonotype1251
CATCGGGAGTGGACGT-1	ND01	POOL1	6059	1604	CD4 naive	T_CD4	5.930159092	1.367684245	1	clonotype1252	clonotype1252
CATCGGGCAAGCCCAC-1	ND01	POOL1	3723	1252	CD4 Treg	T_CD4	2.368000746	3.165697575	0	clonotype1255	clonotype1255
CATCGGGCACGGCCAT-1	ND01	POOL2	7311	1752	CD4 mem	T_CD4	3.420361042	1.549293756	0	clonotype1257	clonotype1257
CATCGGGCAGGACCCT-1	ND01	POOL2	4900	1198	CD4 naive	T_CD4	7.015086174	1.717224479	1	clonotype1258	clonotype1258
CATCGGGGTTCCCGAG-1	ND01	POOL2	8040	1813	CD4 Treg	T_CD4	2.339418411	3.030934572	0	clonotype185	clonotype185
CATCGGGTCTAACTGG-1	ND01	POOL2	15340	3026	CD4 mem	T_CD4	4.966801643	1.094854474	1	clonotype22	clonotype22
CATGACAGTGTTTGGT-1	ND01	POOL1	6859	1768	CD4 mem	T_CD4	3.047097683	2.49597311	0	clonotype1263	clonotype1263
CATGCCTAGCTGTTCA-1	ND01	POOL1	8721	2150	CD4 mem	T_CD4	2.982327938	2.605137348	0	clonotype1269	clonotype1269
CATGCCTTCGTGGACC-1	ND01	POOL1	7588	2288	CD4 mem	T_CD4	3.3019526	2.673691034	0	clonotype264	clonotype264
CATGGCGGTCATATCG-1	ND01	POOL2	8253	1955	CD4 mem	T_CD4	4.553509712	0.885866284	0	clonotype1276	clonotype1276
CATGGCGGTGTATGGG-1	ND01	POOL1	8951	1739	CD4 mem	T_CD4	4.72437048	0.840225637	0	clonotype57	clonotype57
CATGGCGTCAACTCTT-1	ND01	POOL1	6428	1729	CD4 mem	T_CD4	3.948435307	2.83726263	0	clonotype1279	clonotype1279
CATGGCGTCACTATTC-1	ND01	POOL2	17368	3296	CD4 naive	T_CD4	5.953587532	1.285414696	1	clonotype1280	clonotype1280
CATTATCAGTGGCACA-1	ND01	POOL2	9499	2159	CD4 naive	T_CD4	5.487501144	1.132449389	1	clonotype1283	clonotype1283
CATTATCCACGGTAGA-1	ND01	POOL1	6673	1789	CD4 Treg	T_CD4	2.69722414	2.922248125	0	clonotype1285	clonotype1285
CATTATCGTCCGTTAA-1	ND01	POOL1	8419	1946	CD4 mem	T_CD4	2.474056482	2.996944189	0	clonotype6	clonotype2297_clonotype6
CATTATCTCGTTACAG-1	ND01	POOL1	3228	1329	CD4 Treg	T_CD4	2.861102819	3.137446165	0	clonotype26	clonotype26
CATTCGCTCACGGTTA-1	ND01	POOL2	8956	2116	CD4 mem	T_CD4	2.965393305	2.376040936	0	clonotype129	clonotype129
CATTCGCTCGCAAGCC-1	ND01	POOL2	7928	1882	CD4 naive	T_CD4	6.465271473	0.801658094	1	clonotype1292	clonotype1292
CCAATCCCATGTAAGA-1	ND01	POOL1	2469	863	CD4 mem	T_CD4	4.504071712	0.959286749	0	clonotype1297	clonotype1297
CCAATCCGTTACGGAG-1	ND01	POOL2	16650	3339	CD4 naive	T_CD4	6.112204552	1.158131242	1	clonotype1302	clonotype1302
CCACCTAAGAGGACGG-1	ND01	POOL2	4056	1225	CD4 naive	T_CD4	5.921331882	1.210025907	1	clonotype1306	clonotype1306
CCACCTACACTGAAGG-1	ND01	POOL2	7219	1767	CD4 naive	T_CD4	6.201870918	1.102751851	1	clonotype1309	clonotype1309
CCACCTATCAAGATCC-1	ND01	POOL1	7508	1929	CD4 mem	T_CD4	2.449707508	3.05507493	0	clonotype1314	clonotype1314
CCACGGAAGGGCTTGA-1	ND01	POOL1	2721	900	CD4 mem	T_CD4	5.225083828	0.949541807	1	clonotype1316	clonotype1316
CCACGGACAGACGTAG-1	ND01	POOL1	7759	1778	CD4 Treg	T_CD4	2.28591013	3.035707235	0	clonotype44	clonotype1878_clonotype44
CCACTACAGCACGCCT-1	ND01	POOL1	4834	1330	CD4 mem	T_CD4	4.915211678	1.705092669	0	clonotype1320	clonotype1320
CCACTACGTGAGTGAC-1	ND01	POOL1	5980	1683	CD4 mem	T_CD4	3.882739782	1.404618144	0	clonotype12	clonotype12
CCAGCGAAGGAGTACC-1	ND01	POOL1	5621	1491	CD4 naive	T_CD4	5.680921078	1.177245021	0	clonotype117	clonotype117
CCAGCGACATTCTCAT-1	ND01	POOL2	6053	1802	CD4 mem	T_CD4	2.517951727	2.829188347	0	clonotype1328	clonotype1328
CCAGCGAGTAGCTCCG-1	ND01	POOL1	5388	1708	CD4 mem	T_CD4	2.726739168	2.832426786	0	clonotype1330	clonotype1330
CCATGTCCAGCCAATT-1	ND01	POOL2	8745	2246	CD4 mem	T_CD4	4.409289837	1.356043816	0	clonotype1333	clonotype1333
CCATGTCGTAGCACGA-1	ND01	POOL1	6499	1861	CD4 Treg	T_CD4	2.342441797	3.148216248	0	clonotype1336	clonotype1336
CCATTCGGTCAGCTAT-1	ND01	POOL2	5559	1421	CD4 mem	T_CD4	4.287875652	1.149279833	0	clonotype1339	clonotype1339
CCCAATCCACGGACAA-1	ND01	POOL1	2965	1106	CD4 mem	T_CD4	4.70149374	0.965257347	0	clonotype1344	clonotype1344
CCCAATCGTCCATGAT-1	ND01	POOL2	4920	1265	CD4 naive	T_CD4	6.379456997	1.113111973	1	clonotype1346	clonotype1346
CCCAATCTCACAGTAC-1	ND01	POOL2	7005	1926	CD4 Treg	T_CD4	2.295384645	3.022942781	0	clonotype1347	clonotype1347
CCCAGTTAGAAGGCCT-1	ND01	POOL2	3123	933	CD4 mem	T_CD4	5.285339832	0.839574039	0	NA	NA
CCCAGTTAGACTACAA-1	ND01	POOL1	10372	2070	CD4 mem	T_CD4	5.207939148	0.829665303	1	clonotype1	clonotype1
CCCAGTTCACAGGTTT-1	ND01	POOL1	5399	1463	CD4 naive	T_CD4	6.400306225	0.939189613	1	clonotype1351	clonotype1351
CCCATACGTCCTAGCG-1	ND01	POOL1	12448	2370	CD4 Treg	T_CD4	2.21917367	3.047891378	0	clonotype1358	clonotype1358_clonotype1695
CCCTCCTCATACGCCG-1	ND01	POOL2	11001	2819	CD4 Treg	T_CD4	2.633901119	3.062780857	0	clonotype47	clonotype47
CCGGGATGTAAGGATT-1	ND01	POOL2	8280	2016	CD4 Treg	T_CD4	2.314304829	3.131710529	0	clonotype48	clonotype48
CCGGGATGTACCGCTG-1	ND01	POOL1	11321	2468	CD4 mem	T_CD4	3.724927902	0.990447581	0	clonotype271	clonotype271
CCGGGATTCTACGAGT-1	ND01	POOL1	6920	1826	CD4 mem	T_CD4	2.719391346	2.701978922	0	clonotype1368	clonotype1368
CCGGTAGAGCTACCGC-1	ND01	POOL1	5076	1408	CD4 naive	T_CD4	5.983354568	1.030718803	1	clonotype1370	clonotype1370
CCGGTAGGTGGTAACG-1	ND01	POOL1	6415	1731	CD4 mem	T_CD4	2.933611155	1.196292281	0	clonotype55	clonotype55
CCGTACTAGTTAACGA-1	ND01	POOL2	4130	1460	CD4 mem	T_CD4	5.341639519	0.810111523	0	clonotype1379	clonotype1379
CCGTACTTCCTAGAAC-1	ND01	POOL1	2795	1093	CD4 mem	T_CD4	4.133976936	1.91389811	0	NA	NA
CCGTGGAAGATATGGT-1	ND01	POOL2	7156	1769	CD4 naive	T_CD4	6.407064915	0.992692351	1	clonotype1390	clonotype1390
CCGTGGATCCAGGGCT-1	ND01	POOL2	6769	1883	CD4 mem	T_CD4	3.032773256	2.257158279	0	clonotype273	clonotype273
CCGTTCAAGGATCGCA-1	ND01	POOL2	9200	2027	CD4 mem	T_CD4	2.47044301	2.715167284	0	clonotype1399	clonotype1399
CCGTTCAAGGTGATTA-1	ND01	POOL1	3349	1254	CD4 mem	T_CD4	4.37489748	0.944723427	0	clonotype1400	clonotype1400
CCGTTCACATTTGCCC-1	ND01	POOL1	9003	2115	CD4 Treg	T_CD4	2.525443316	3.078002691	0	clonotype274	clonotype274
CCGTTCATCTTGTACT-1	ND01	POOL1	6983	1799	CD4 naive	T_CD4	5.428835869	2.424390316	1	clonotype1407	clonotype1407
CCTAAAGGTACAGCAG-1	ND01	POOL1	10389	2306	CD4 naive	T_CD4	6.441538334	0.994349182	1	clonotype1409	clonotype1409
CCTAAAGTCAGCTCGG-1	ND01	POOL1	7092	1672	CD4 mem	T_CD4	4.597335815	0.913704813	0	clonotype1414	clonotype1414
CCTAAAGTCGCCTGAG-1	ND01	POOL1	5300	1532	CD4 mem	T_CD4	4.663730145	2.921208858	0	clonotype78	clonotype78
CCTACACAGGATTCGG-1	ND01	POOL2	8068	1979	CD4 Treg	T_CD4	2.290165186	2.943686962	0	clonotype276	clonotype276
CCTACACGTAGAGGAA-1	ND01	POOL1	6439	1848	CD4 mem	T_CD4	5.738313675	1.637487769	1	clonotype1422	clonotype1422
CCTACACGTAGCGTAG-1	ND01	POOL2	10281	2491	CD4 mem	T_CD4	5.788352489	1.452643156	1	clonotype1423	clonotype1423
CCTACACTCGTCCGTT-1	ND01	POOL1	9812	2070	CD4 mem	T_CD4	4.152156353	1.132893324	0	clonotype277	clonotype277
CCTACCAAGGCTACGA-1	ND01	POOL2	4217	1380	CD4 mem	T_CD4	4.48188448	1.072746038	0	clonotype1429	clonotype1429
CCTACCAAGTCCATAC-1	ND01	POOL2	7579	1954	CD4 mem	T_CD4	2.9540236	1.886852503	0	clonotype1430	clonotype1430
CCTACCAGTTTAGGAA-1	ND01	POOL1	8217	2091	CD4 mem	T_CD4	5.561103821	0.981011629	1	clonotype42	clonotype31_clonotype42
CCTACCATCAGTACGT-1	ND01	POOL1	8517	2102	CD4 Treg	T_CD4	2.660168886	3.158078432	0	clonotype21	clonotype21
CCTAGCTCACGAGGTA-1	ND01	POOL1	3981	1023	CD4 naive	T_CD4	7.062162399	1.712387323	0	clonotype1438	clonotype1438
CCTAGCTCAGACTCGC-1	ND01	POOL2	4538	1307	CD4 naive	T_CD4	6.849311829	1.552638412	1	clonotype1439	clonotype1439
CCTAGCTTCGATCCCT-1	ND01	POOL1	7939	1738	CD4 mem	T_CD4	4.825139999	0.847049952	0	clonotype1440	clonotype1440
CCTATTAAGTTGAGTA-1	ND01	POOL1	4740	1254	CD4 mem	T_CD4	4.711965084	0.7653777	0	clonotype257	clonotype257
CCTATTACACAGAGGT-1	ND01	POOL2	6784	1833	CD4 naive	T_CD4	6.373762608	0.964780867	1	clonotype1443	clonotype1443
CCTATTACATCGTCGG-1	ND01	POOL1	9108	2012	CD4 Treg	T_CD4	2.519608021	3.225342274	0	clonotype1444	clonotype1444
CCTATTATCGCCATAA-1	ND01	POOL2	8994	2100	CD4 naive	T_CD4	5.47524786	1.110592723	0	clonotype1448	clonotype1448
CCTATTATCTGACCTC-1	ND01	POOL2	2844	1039	CD4 naive	T_CD4	5.694466591	0.724017739	1	NA	NA
CCTCAGTGTTCCAACA-1	ND01	POOL1	8516	1999	CD4 Treg	T_CD4	2.268743515	3.172163725	0	clonotype48	clonotype48
CCTCTGAAGAGGACGG-1	ND01	POOL1	4212	1475	CD4 naive	T_CD4	6.180047989	1.286251903	1	clonotype1457	clonotype1457
CCTCTGAAGTACGCCC-1	ND01	POOL1	5682	1609	CD4 mem	T_CD4	4.458540916	1.014410138	0	clonotype5	clonotype5
CCTCTGACAAATCCGT-1	ND01	POOL1	5202	1367	CD4 mem	T_CD4	4.615793228	0.877612412	0	clonotype49	clonotype49
CCTCTGACAGTATCTG-1	ND01	POOL1	4591	1152	CD4 naive	T_CD4	7.93047142	2.691920042	1	clonotype1458	clonotype1458
CCTCTGATCCGAACGC-1	ND01	POOL1	7949	1849	CD4 naive	T_CD4	6.741068363	1.144994617	1	clonotype1462	clonotype1462
CCTTACGAGAATAGGG-1	ND01	POOL2	6788	1750	CD4 mem	T_CD4	4.027505398	1.639009118	0	clonotype1464	clonotype1464
CCTTACGCAAACTGCT-1	ND01	POOL2	5966	1719	CD4 naive	T_CD4	7.158063412	1.903506637	1	clonotype1465	clonotype1465
CCTTACGGTTAGGGTG-1	ND01	POOL1	5085	1621	CD4 Treg	T_CD4	2.566399574	3.249011755	0	clonotype1467	clonotype1467
CCTTCCCAGTACTTGC-1	ND01	POOL1	13850	2932	CD4 naive	T_CD4	6.282245636	1.262680292	1	clonotype1470	clonotype1470
CCTTCCCAGTCCGGTC-1	ND01	POOL2	7375	2006	CD4 Treg	T_CD4	2.337074041	3.035246611	0	clonotype1471	clonotype1471
CCTTCCCCAGACGCTC-1	ND01	POOL2	11701	2635	CD4 mem	T_CD4	2.874045134	2.47462678	0	clonotype135	clonotype135
CCTTCCCGTCAAACTC-1	ND01	POOL1	8963	2290	CD4 Treg	T_CD4	2.440753937	3.207748413	0	clonotype27	clonotype27
CCTTCCCTCCCATTTA-1	ND01	POOL1	8475	2279	CD4 naive	T_CD4	6.272112846	0.99968487	1	clonotype1475	clonotype1475
CCTTCCCTCCTTTCTC-1	ND01	POOL1	6869	1875	CD4 naive	T_CD4	6.84373188	0.921474695	1	clonotype1476	clonotype1476
CCTTCCCTCTTGAGGT-1	ND01	POOL1	7463	1899	CD4 mem	T_CD4	4.481419086	1.293630362	0	clonotype1478	clonotype1478
CCTTCGAAGCCGGTAA-1	ND01	POOL1	8953	2326	CD4 naive	T_CD4	5.760669231	1.190472364	1	clonotype1479	clonotype1479
CCTTCGAGTTCGCTAA-1	ND01	POOL2	11994	2852	CD4 mem	T_CD4	4.924602032	1.003522277	1	clonotype1	clonotype1
CCTTCGAGTTTGTGTG-1	ND01	POOL2	7510	1893	CD4 mem	T_CD4	4.305199623	1.060994983	0	clonotype1485	clonotype1485
CCTTCGATCTGATTCT-1	ND01	POOL2	4754	1370	CD4 naive	T_CD4	6.255941868	1.627989769	0	clonotype1489	clonotype1489
CCTTCGATCTGTACGA-1	ND01	POOL1	4424	1610	CD4 Treg	T_CD4	2.662680149	3.135010958	0	clonotype137	clonotype137
CCTTTCTAGGCTAGGT-1	ND01	POOL1	6488	1750	CD4 naive	T_CD4	6.782631874	1.262238741	1	clonotype1490	clonotype1490
CCTTTCTCAGACGCTC-1	ND01	POOL2	9096	2385	CD4 Treg	T_CD4	2.367018461	3.199720383	0	clonotype79	clonotype79
CGAACATAGACTAGAT-1	ND01	POOL1	6877	1731	CD4 naive	T_CD4	6.050818443	1.150880814	1	clonotype1493	clonotype1493
CGAACATAGATAGGAG-1	ND01	POOL2	6610	1722	CD4 mem	T_CD4	4.098974228	1.297098041	0	clonotype1494	clonotype1494
CGAACATGTGCGCTTG-1	ND01	POOL1	6792	1640	CD4 naive	T_CD4	5.704808235	1.081251383	1	clonotype1497	clonotype1497
CGAACATTCAGTTAGC-1	ND01	POOL2	5238	1573	CD4 mem	T_CD4	4.059693336	1.40783608	0	clonotype12	clonotype12
CGAATGTGTACACCGC-1	ND01	POOL2	6038	1712	CD4 naive	T_CD4	6.643712521	1.242807984	1	clonotype1504	clonotype1504
CGAATGTTCGGTGTCG-1	ND01	POOL2	4222	1160	CD4 naive	T_CD4	7.088572979	1.635684133	1	clonotype1507	clonotype1507
CGAATGTTCTCCCTGA-1	ND01	POOL2	6366	1863	CD4 Treg	T_CD4	2.253595591	2.956695795	0	clonotype1508	clonotype1508
CGACCTTGTAGGGTAC-1	ND01	POOL2	8951	2096	CD4 mem	T_CD4	3.453248262	1.924654007	0	clonotype41	clonotype41
CGACCTTGTCTCTTTA-1	ND01	POOL2	8367	2018	CD4 mem	T_CD4	3.38929987	1.941133261	0	clonotype6	clonotype2297_clonotype6
CGACCTTGTTTGTTGG-1	ND01	POOL2	11438	2357	CD4 mem	T_CD4	2.597863674	2.481959343	0	clonotype1512	clonotype1512
CGACTTCTCATGTGGT-1	ND01	POOL2	8877	2107	CD4 naive	T_CD4	6.538331032	1.028956652	1	clonotype1516	clonotype1516
CGAGAAGAGAGTGACC-1	ND01	POOL1	3067	983	CD4 naive	T_CD4	6.043382168	0.954207003	0	clonotype1518	clonotype1518
CGAGAAGTCAACCAAC-1	ND01	POOL1	4835	1445	CD4 naive	T_CD4	6.207502842	0.921407461	1	clonotype1522	clonotype1522
CGAGCACAGGCGCTCT-1	ND01	POOL2	5456	1589	CD4 mem	T_CD4	2.502894402	2.860306501	0	clonotype27	clonotype27
CGAGCACCAGCTGCAC-1	ND01	POOL1	8935	1996	CD4 Treg	T_CD4	2.498151302	3.155190468	0	clonotype166	clonotype166
CGAGCACGTGCAACGA-1	ND01	POOL2	6634	1764	CD4 Treg	T_CD4	2.29921174	3.003634453	0	clonotype1525	clonotype1525
CGAGCACGTTAAAGTG-1	ND01	POOL2	10134	2263	CD4 naive	T_CD4	6.065947533	1.201496363	1	clonotype1526	clonotype1526
CGAGCACGTTGAACTC-1	ND01	POOL2	7603	2035	CD4 Treg	T_CD4	2.358189106	3.104376793	0	clonotype88	clonotype88
CGAGCACTCTGGTTCC-1	ND01	POOL1	5702	1492	CD4 naive	T_CD4	6.629650593	1.265959024	1	clonotype1529	clonotype1529
CGAGCCAAGTGCAAGC-1	ND01	POOL2	6666	1764	CD4 mem	T_CD4	3.686513662	2.119120359	0	clonotype75	clonotype75
CGAGCCAGTGAAATCA-1	ND01	POOL2	6428	1639	CD4 mem	T_CD4	3.632204771	2.207486868	0	clonotype1533	clonotype1533
CGAGCCATCGGCTTGG-1	ND01	POOL1	9735	2354	CD4 mem	T_CD4	3.264515877	1.821760416	0	clonotype286	clonotype286
CGAGCCATCGGTGTTA-1	ND01	POOL2	6633	1905	CD4 mem	T_CD4	3.286462307	1.948331833	0	clonotype1534	clonotype1534
CGATCGGAGGCATGGT-1	ND01	POOL1	4195	1289	CD4 mem	T_CD4	4.593604088	0.937680602	0	clonotype1537	clonotype1537
CGATCGGAGTGACTCT-1	ND01	POOL2	7172	1851	CD4 Treg	T_CD4	2.382809162	3.06166482	0	clonotype287	clonotype287
CGATGGCAGGAACTGC-1	ND01	POOL2	4798	1247	CD4 naive	T_CD4	6.384270191	1.222695827	1	clonotype31	clonotype31_clonotype42
CGATGTAAGGGTTCCC-1	ND01	POOL1	7666	1824	CD4 mem	T_CD4	2.80449605	2.700125694	0	clonotype109	clonotype109
CGATGTAGTCAAAGCG-1	ND01	POOL1	13543	2793	CD4 naive	T_CD4	5.883040428	1.20023334	1	clonotype1549	clonotype1549
CGATGTATCTCACATT-1	ND01	POOL1	6540	1598	CD4 mem	T_CD4	5.000613689	1.138980627	0	clonotype140	clonotype140
CGATTGAAGCCGGTAA-1	ND01	POOL2	3304	967	CD4 naive	T_CD4	8.160763741	2.464581728	1	clonotype1553	clonotype1553
CGCCAAGAGCCGGTAA-1	ND01	POOL2	5230	1364	CD4 naive	T_CD4	6.799622536	1.443862319	1	clonotype1557	clonotype1557
CGCCAAGAGTGAAGAG-1	ND01	POOL1	4940	1416	CD4 mem	T_CD4	2.542783022	2.582911253	0	clonotype1558	clonotype1558
CGCCAAGGTCACTTCC-1	ND01	POOL1	9249	2376	CD4 Treg	T_CD4	2.289708853	3.202378511	0	clonotype1560	clonotype1560
CGCCAAGTCAAGAAGT-1	ND01	POOL1	6936	1891	CD4 mem	T_CD4	4.584111691	1.167033195	1	clonotype4	clonotype4
CGCGGTAAGCGTTGCC-1	ND01	POOL2	3732	913	CD4 naive	T_CD4	7.527915955	2.586231232	1	clonotype1564	clonotype1564
CGCGTTTCATAGGATA-1	ND01	POOL2	6199	1774	CD4 Treg	T_CD4	2.443728924	3.176056385	0	clonotype1576	clonotype1576
CGCTATCAGTGGTAAT-1	ND01	POOL1	7360	1962	CD4 naive	T_CD4	5.268923759	1.076829553	1	clonotype1579	clonotype1579
CGCTGGAAGATGCCTT-1	ND01	POOL2	5525	1510	CD4 mem	T_CD4	5.429617882	1.121750116	1	clonotype1584	clonotype1584_clonotype52
CGCTGGATCGGTGTTA-1	ND01	POOL2	5890	1705	CD4 Treg	T_CD4	2.516365051	3.094815254	0	clonotype1589	clonotype1589
CGGACACAGAGTCGGT-1	ND01	POOL2	8385	2083	CD4 mem	T_CD4	2.825571299	2.697310925	0	clonotype1594	clonotype1594
CGGACACAGTGGAGTC-1	ND01	POOL2	8031	2003	CD4 Treg	T_CD4	2.311999559	3.083485603	0	clonotype1596	clonotype1596
CGGACACCATAAGACA-1	ND01	POOL2	5505	1862	CD4 mem	T_CD4	4.133188248	2.834494829	0	clonotype290	clonotype290
CGGACACCATCTACGA-1	ND01	POOL1	7438	1666	CD4 mem	T_CD4	5.010834217	1.168545842	0	clonotype22	clonotype22
CGGACACTCCCGGATG-1	ND01	POOL2	6739	1708	CD4 mem	T_CD4	4.705342293	0.887596726	0	clonotype291	clonotype291
CGGACACTCTCAACTT-1	ND01	POOL1	4967	1396	CD4 naive	T_CD4	6.961844444	1.459939599	1	clonotype1602	clonotype1602
CGGACGTCAAGCCTAT-1	ND01	POOL2	7680	1762	CD4 mem	T_CD4	2.237410307	3.083984613	0	clonotype1603	clonotype1603
CGGACGTGTCGCTTTC-1	ND01	POOL2	5031	1508	CD4 mem	T_CD4	3.632440567	2.105213642	0	clonotype135	clonotype135
CGGACTGTCCGCATAA-1	ND01	POOL1	3977	1108	CD4 mem	T_CD4	5.829554558	0.996741235	0	clonotype47	clonotype47
CGGAGCTAGATATACG-1	ND01	POOL1	6262	1779	CD4 mem	T_CD4	2.483688831	2.967035055	0	clonotype1610	clonotype1610
CGGAGCTTCAAGATCC-1	ND01	POOL1	13165	2719	CD4 mem	T_CD4	5.190178394	1.131507874	1	clonotype1616	clonotype1616
CGGAGTCGTTATGTGC-1	ND01	POOL1	6259	1806	CD4 mem	T_CD4	2.636087656	3.150291204	1	clonotype28	clonotype28
CGGCTAGCATCGGGTC-1	ND01	POOL1	6784	1784	CD4 naive	T_CD4	6.256343365	0.878832042	1	clonotype1626	clonotype1626
CGGCTAGTCCTCAATT-1	ND01	POOL2	4314	1291	CD4 naive	T_CD4	6.424826145	1.151479483	1	clonotype1630	clonotype1630
CGGGTCATCGAATGGG-1	ND01	POOL1	5841	1656	CD4 naive	T_CD4	5.880805016	1.204578042	1	clonotype1632	clonotype1632
CGGTTAACAAAGGAAG-1	ND01	POOL2	4446	1480	CD4 naive	T_CD4	7.557897568	2.675194025	0	clonotype1636	clonotype1636
CGGTTAACAGTCCTTC-1	ND01	POOL1	6962	1895	CD4 mem	T_CD4	4.742590427	1.119675159	1	clonotype30	clonotype30
CGGTTAAGTAACGTTC-1	ND01	POOL2	6379	1765	CD4 naive	T_CD4	6.910410404	1.661090016	1	clonotype1639	clonotype1639
CGTAGCGCACATCTTT-1	ND01	POOL1	10088	2137	CD4 naive	T_CD4	5.659621239	1.189597487	1	clonotype1643	clonotype1643
CGTAGGCGTTCACCTC-1	ND01	POOL1	6278	1519	CD4 mem	T_CD4	4.860884666	1.298958421	0	clonotype1652	clonotype1652
CGTAGGCTCTCATTCA-1	ND01	POOL2	4686	1270	CD4 naive	T_CD4	7.478023529	2.484514713	1	clonotype1653	clonotype1653
CGTCACTGTACGCTGC-1	ND01	POOL1	7998	1851	CD4 mem	T_CD4	4.258442402	1.037983775	0	clonotype2	clonotype2_clonotype34_clonotype189
CGTCACTTCTCAAACG-1	ND01	POOL1	4972	1558	CD4 mem	T_CD4	2.59743309	2.828218699	0	clonotype281	clonotype281
CGTCAGGGTACGCTGC-1	ND01	POOL2	5159	1749	CD4 naive	T_CD4	6.163794041	1.516052008	1	clonotype1661	clonotype1661
CGTCAGGGTCTTGTCC-1	ND01	POOL2	8070	1906	CD4 mem	T_CD4	3.50958848	1.357713819	0	clonotype1662	clonotype1662
CGTCAGGGTGAGTATA-1	ND01	POOL1	6641	1678	CD4 mem	T_CD4	3.885540247	1.658317685	0	clonotype75	clonotype75
CGTCAGGTCTTTCCTC-1	ND01	POOL2	5270	1711	CD4 mem	T_CD4	2.987005949	2.289878368	0	clonotype207	clonotype207
CGTCCATCATCGGACC-1	ND01	POOL2	6762	1847	CD4 Treg	T_CD4	2.477185488	3.061182022	0	clonotype1664	clonotype1664
CGTCCATTCCGCGTTT-1	ND01	POOL2	7076	1850	CD4 mem	T_CD4	4.365410805	1.058490634	0	clonotype1667	clonotype1667
CGTGTAAAGGATCGCA-1	ND01	POOL1	6232	1743	CD4 mem	T_CD4	4.083043098	1.10972023	0	clonotype142	clonotype142
CGTGTAATCCTCAACC-1	ND01	POOL1	5663	1625	CD4 Treg	T_CD4	2.23611474	3.058812141	0	clonotype296	clonotype296
CGTGTCTAGCTGAACG-1	ND01	POOL2	3979	1341	CD4 mem	T_CD4	4.400608063	1.2913692	0	clonotype1685	clonotype1685
CGTTAGAAGCACCGTC-1	ND01	POOL1	13904	2662	CD4 Treg	T_CD4	2.270076036	3.065532446	0	clonotype1695	clonotype1358_clonotype1695
CGTTAGAGTACTTCTT-1	ND01	POOL1	6774	1886	CD4 mem	T_CD4	2.764360428	2.70095396	0	clonotype1696	clonotype1696
CGTTAGAGTCTTGCGG-1	ND01	POOL2	3638	1106	CD4 mem	T_CD4	5.124240875	0.624499023	0	NA	NA
CGTTAGAGTTCAGACT-1	ND01	POOL2	7337	1853	CD4 Treg	T_CD4	2.339467287	3.03390336	0	clonotype13	clonotype13
CGTTCTGTCATCGCTC-1	ND01	POOL2	7028	1801	CD4 Treg	T_CD4	2.425713539	3.207013845	0	clonotype1706	clonotype1706
CGTTCTGTCGTCTGAA-1	ND01	POOL1	7224	1973	CD4 Treg	T_CD4	2.380176783	3.109673262	0	clonotype298	clonotype298
CGTTGGGAGACAGGCT-1	ND01	POOL2	4334	1327	CD4 mem	T_CD4	4.736508846	0.967339158	0	clonotype1708	clonotype1708
CGTTGGGGTAAGTGTA-1	ND01	POOL2	8702	2313	CD4 Treg	T_CD4	2.496818304	3.187828541	1	clonotype1713	clonotype1713
CGTTGGGGTAGAGGAA-1	ND01	POOL1	6422	1477	CD4 naive	T_CD4	7.261032104	1.897583485	1	clonotype1714	clonotype1714
CTAACTTAGTCAATAG-1	ND01	POOL1	9294	2088	CD4 mem	T_CD4	3.154580355	2.158529043	0	clonotype1718	clonotype1718
CTAACTTAGTGTACGG-1	ND01	POOL2	7781	1897	CD4 mem	T_CD4	3.849585295	1.778620839	0	clonotype1719	clonotype1719
CTAACTTGTCGGGTCT-1	ND01	POOL1	6933	1613	CD4 mem	T_CD4	4.225959301	1.543260932	0	clonotype2	clonotype2_clonotype34_clonotype189
CTAACTTGTTCACCTC-1	ND01	POOL1	7503	1698	CD4 mem	T_CD4	4.668373585	0.900891185	0	clonotype19	clonotype19
CTAACTTTCGAGGTAG-1	ND01	POOL2	9818	2204	CD4 Treg	T_CD4	2.362920523	3.148352385	0	clonotype1723	clonotype1723
CTAAGACAGTATGACA-1	ND01	POOL1	8954	2244	CD4 mem	T_CD4	2.610837221	2.88958168	0	clonotype20	clonotype20
CTAAGACCAATCCGAT-1	ND01	POOL1	7477	1846	CD4 mem	T_CD4	5.598856926	1.248767376	2	clonotype1726	clonotype1726
CTAAGACGTAGCTAAA-1	ND01	POOL2	4585	1716	CD4 mem	T_CD4	4.583235264	1.897182107	0	clonotype19	clonotype19
CTAATGGAGAGATGAG-1	ND01	POOL1	6282	1636	CD4 mem	T_CD4	3.157562733	1.928569436	0	clonotype1730	clonotype1730
CTAATGGCACTGAAGG-1	ND01	POOL1	6541	1544	CD4 naive	T_CD4	6.166779518	2.435050488	1	clonotype1735	clonotype1735
CTACACCAGTCCTCCT-1	ND01	POOL2	7522	1877	CD4 mem	T_CD4	3.069990635	2.283900261	0	clonotype1738	clonotype1738
CTACATTAGGATGGAA-1	ND01	POOL2	3363	1073	CD4 mem	T_CD4	5.324240208	0.801317036	0	NA	NA
CTACATTAGTACGCGA-1	ND01	POOL2	7388	1958	CD4 naive	T_CD4	6.459784508	0.830049276	1	clonotype1742	clonotype1742
CTACATTTCGCCAGCA-1	ND01	POOL2	5572	1577	CD4 mem	T_CD4	2.972434998	2.491130114	0	clonotype1748	clonotype1748
CTACCCATCATCACCC-1	ND01	POOL2	27424	3919	CD4 mem	T_CD4	4.539144039	1.140913606	1	clonotype1	clonotype1
CTACCCATCTGTCCGT-1	ND01	POOL1	7814	2211	CD4 mem	T_CD4	4.707936287	1.061702728	1	clonotype203	clonotype203
CTACGTCAGGAGTAGA-1	ND01	POOL1	5395	1508	CD4 mem	T_CD4	5.147423744	1.000328302	0	clonotype1753	clonotype1753
CTACGTCAGGTCGGAT-1	ND01	POOL1	5162	1390	CD4 mem	T_CD4	4.273742199	1.119016051	0	clonotype301	clonotype301
CTACGTCGTAAGGGAA-1	ND01	POOL2	7142	2002	CD4 mem	T_CD4	4.72440958	1.095184803	0	clonotype1755	clonotype1755
CTACGTCGTGGTGTAG-1	ND01	POOL2	7102	1891	CD4 Treg	T_CD4	2.364315033	3.008816242	0	clonotype302	clonotype302
CTAGAGTCACCAGATT-1	ND01	POOL1	9632	2279	CD4 Treg	T_CD4	2.338213921	2.938792944	0	clonotype82	clonotype82
CTAGAGTCATCCTTGC-1	ND01	POOL1	7253	1839	CD4 Treg	T_CD4	2.469245911	3.13241744	0	clonotype1759	clonotype1759
CTAGAGTGTATCACCA-1	ND01	POOL1	7413	1977	CD4 mem	T_CD4	2.461931229	2.862603426	0	clonotype1760	clonotype1760
CTAGAGTGTGATGTGG-1	ND01	POOL2	5869	1480	CD4 mem	T_CD4	4.219392776	1.240150213	0	clonotype1761	clonotype1761
CTAGAGTTCATTTGGG-1	ND01	POOL1	9100	1987	CD4 Treg	T_CD4	2.300027847	3.044024467	0	clonotype303	clonotype303
CTAGCCTAGTATTGGA-1	ND01	POOL2	4386	1325	CD4 mem	T_CD4	4.902805328	2.702583551	1	clonotype1	clonotype1
CTAGCCTCAGTTTACG-1	ND01	POOL2	6141	1789	CD4 Treg	T_CD4	2.840156317	3.114673376	0	clonotype1766	clonotype1766
CTAGCCTTCCCTGACT-1	ND01	POOL2	8022	1865	CD4 Treg	T_CD4	2.299372673	3.079488754	0	clonotype63	clonotype1068_clonotype63
CTAGCCTTCTCCCTGA-1	ND01	POOL2	6634	1900	CD4 mem	T_CD4	2.628402948	2.937129259	0	clonotype1769	clonotype1769
CTAGTGAAGTTCGATC-1	ND01	POOL2	5885	1579	CD4 mem	T_CD4	4.856045246	0.840691805	0	clonotype1775	clonotype1775
CTAGTGACATCGACGC-1	ND01	POOL2	6315	1688	CD4 Treg	T_CD4	2.292499065	3.090982437	0	clonotype1778	clonotype1778
CTAGTGAGTGTCTGAT-1	ND01	POOL2	3006	1057	CD4 mem	T_CD4	4.692067146	0.795715094	0	clonotype1781	clonotype1781
CTAGTGATCTACTCAT-1	ND01	POOL2	6017	1521	CD4 mem	T_CD4	4.167427063	1.494285941	0	clonotype1783	clonotype1783
CTCACACTCAGTCAGT-1	ND01	POOL2	2692	980	CD4 mem	T_CD4	5.22655344	1.039265633	0	clonotype127	clonotype127_clonotype3062
CTCAGAAAGATCTGAA-1	ND01	POOL2	6555	1734	CD4 mem	T_CD4	2.982470512	2.468392372	0	clonotype2	clonotype2_clonotype34_clonotype189
CTCAGAACACCTGGTG-1	ND01	POOL2	6280	1624	CD4 naive	T_CD4	6.573662758	0.949620306	1	clonotype1787	clonotype1787
CTCAGAACATGCAACT-1	ND01	POOL2	11616	2582	CD4 Treg	T_CD4	3.310661316	2.892274618	1	clonotype1788	clonotype1788
CTCAGAATCGACGGAA-1	ND01	POOL1	6253	1726	CD4 mem	T_CD4	2.503029346	2.822832346	0	clonotype1789	clonotype1789
CTCATTAAGATAGCAT-1	ND01	POOL2	2300	854	CD4 mem	T_CD4	4.931215763	0.663055062	0	clonotype199	clonotype199
CTCATTAAGGGTGTGT-1	ND01	POOL2	7628	1779	CD4 mem	T_CD4	2.581278086	2.900286674	0	clonotype1792	clonotype1792
CTCATTAGTAAATGTG-1	ND01	POOL2	4861	1470	CD4 mem	T_CD4	2.232670307	3.064848185	0	clonotype83	clonotype83
CTCATTAGTGTTCGAT-1	ND01	POOL1	5510	1502	CD4 mem	T_CD4	2.695357561	2.54796958	0	clonotype1793	clonotype1793
CTCCTAGGTAGATTAG-1	ND01	POOL2	19643	3883	CD4 mem	T_CD4	5.059009075	0.941324174	1	NA	NA
CTCCTAGGTGACTACT-1	ND01	POOL2	8128	2332	CD4 mem	T_CD4	2.813534975	2.703895807	0	clonotype1797	clonotype1797
CTCCTAGTCTACCAGA-1	ND01	POOL2	7853	1959	CD4 mem	T_CD4	2.634100676	2.810503483	0	clonotype21	clonotype21
CTCGAAAAGCTAAGAT-1	ND01	POOL2	4684	1378	CD4 Treg	T_CD4	2.850517273	3.140722036	0	clonotype43	clonotype43
CTCGAAAAGGGATGGG-1	ND01	POOL1	5354	1459	CD4 naive	T_CD4	5.823951721	1.157195687	1	clonotype1800	clonotype1800
CTCGAGGCAATAGCAA-1	ND01	POOL2	7242	1810	CD4 mem	T_CD4	3.808443785	1.196092486	0	clonotype1804	clonotype1804
CTCGAGGTCACAGGCC-1	ND01	POOL1	20195	3562	CD4 mem	T_CD4	4.743619442	1.036552906	1	clonotype1	clonotype1
CTCGAGGTCACATGCA-1	ND01	POOL2	8569	2045	CD4 mem	T_CD4	5.269293308	1.038797498	1	clonotype1807	clonotype1807
CTCGAGGTCCGTTGTC-1	ND01	POOL1	5980	1637	unassigned	T_CD4	7.307842255	1.281774163	1	clonotype1809	clonotype1809
CTCGGAGAGTCATGCT-1	ND01	POOL2	8494	1952	CD4 mem	T_CD4	5.42240572	0.97280699	1	clonotype1813	clonotype1813
CTCGGAGCACCACCAG-1	ND01	POOL1	4919	1481	CD4 mem	T_CD4	2.830112219	3.043779135	0	clonotype1814	clonotype1814
CTCGGAGTCGCTTGTC-1	ND01	POOL2	6426	1554	CD4 mem	T_CD4	4.637254238	1.720273495	0	clonotype1816	clonotype1816
CTCGGGATCATCGGAT-1	ND01	POOL1	5702	1435	CD4 mem	T_CD4	5.197169304	0.809822679	0	NA	NA
CTCGTACAGGTCATCT-1	ND01	POOL1	7139	1790	CD4 mem	T_CD4	4.99915123	0.884563267	0	clonotype1821	clonotype1821
CTCGTACCACGAAATA-1	ND01	POOL1	6638	1766	CD4 Treg	T_CD4	2.387217999	3.157435179	0	clonotype43	clonotype43
CTCGTCAAGTTGAGTA-1	ND01	POOL1	12461	2686	CD4 naive	T_CD4	5.979054928	0.814395785	1	clonotype1827	clonotype1827
CTCTAATAGTGTGAAT-1	ND01	POOL1	5132	1581	CD4 mem	T_CD4	4.533040524	1.444699168	0	clonotype1833	clonotype1833
CTCTAATCACGAAATA-1	ND01	POOL1	3864	1338	CD4 mem	T_CD4	2.935948133	2.545505762	0	clonotype145	clonotype145
CTCTACGGTCTACCTC-1	ND01	POOL2	7631	2047	CD4 mem	T_CD4	4.422860146	1.748847723	0	clonotype307	clonotype307
CTCTGGTAGACAGGCT-1	ND01	POOL2	7162	1989	CD4 mem	T_CD4	2.967793226	2.343346357	0	clonotype1840	clonotype1840
CTCTGGTCAGGTTTCA-1	ND01	POOL1	8692	2342	CD4 Treg	T_CD4	3.245745659	3.262246847	1	clonotype1842	clonotype1842
CTCTGGTGTGCACGAA-1	ND01	POOL2	3501	1410	CD4 mem	T_CD4	4.053904057	1.816619515	0	clonotype19	clonotype19
CTGAAACAGCGACGTA-1	ND01	POOL2	6124	1719	CD4 Treg	T_CD4	2.448400259	3.167038441	0	clonotype1851	clonotype1851
CTGAAACTCGCCAAAT-1	ND01	POOL2	4759	1238	CD4 naive	T_CD4	6.526893139	1.048617244	1	clonotype1854	clonotype1854
CTGAAGTGTCAACTGT-1	ND01	POOL1	5904	1498	CD4 mem	T_CD4	4.632898808	1.023804069	0	clonotype1858	clonotype1858
CTGAAGTGTCACCTAA-1	ND01	POOL1	11007	2131	CD4 naive	T_CD4	5.478667736	1.306786895	1	clonotype1859	clonotype1859
CTGATAGAGTCGTTTG-1	ND01	POOL2	8790	2064	CD4 mem	T_CD4	4.567981243	1.068394423	0	clonotype99	clonotype99
CTGATCCGTTGGACCC-1	ND01	POOL2	8807	2023	CD4 mem	T_CD4	2.689474583	2.744602203	0	clonotype1868	clonotype1868
CTGATCCTCATCGATG-1	ND01	POOL1	3608	1373	CD4 mem	T_CD4	2.973495007	1.773897171	0	clonotype118	clonotype118_clonotype36
CTGCCTATCAAGATCC-1	ND01	POOL2	7024	1813	CD4 naive	T_CD4	5.946786404	2.265500069	1	clonotype1875	clonotype1875
CTGCCTATCTAAGCCA-1	ND01	POOL1	10307	2336	CD4 mem	T_CD4	3.081063032	3.119823694	0	clonotype1877	clonotype1877
CTGCGGAAGCCGATTT-1	ND01	POOL2	17028	2901	CD4 mem	T_CD4	2.458745241	2.690275669	0	clonotype1878	clonotype1878_clonotype44
CTGCGGATCAGAGCTT-1	ND01	POOL2	1635	734	CD4 mem	T_CD4	5.30304718	1.03194809	0	clonotype1884	clonotype1884
CTGCTGTCACGGCCAT-1	ND01	POOL1	13186	2589	CD4 mem	T_CD4	5.485254765	1.463521123	1	clonotype1	clonotype1
CTGCTGTCATCGGTTA-1	ND01	POOL1	13420	2811	CD4 naive	T_CD4	6.236736298	1.144783497	1	clonotype1890	clonotype1890
CTGCTGTGTACCGGCT-1	ND01	POOL1	9714	2379	CD4 mem	T_CD4	2.425752163	3.116741896	0	clonotype1891	clonotype1891
CTGCTGTGTGCGGTAA-1	ND01	POOL2	6837	1967	CD4 mem	T_CD4	2.678982019	2.753926992	0	clonotype57	clonotype57
CTGCTGTTCTGGTTCC-1	ND01	POOL2	2765	1090	CD4 naive	T_CD4	6.309186459	1.881382227	0	clonotype1894	clonotype1894
CTGGTCTCAGCGTTCG-1	ND01	POOL2	7842	2046	CD4 mem	T_CD4	4.015310287	1.236871481	0	clonotype1896	clonotype1896
CTGTGCTAGCCACTAT-1	ND01	POOL2	7932	1889	CD4 naive	T_CD4	6.158496857	0.994757235	1	clonotype1903	clonotype1903
CTGTTTAAGTCGTTTG-1	ND01	POOL1	7412	1908	CD4 mem	T_CD4	2.954705954	2.394222736	0	clonotype13	clonotype13
CTGTTTACAAGCTGTT-1	ND01	POOL1	10600	2477	CD4 naive	T_CD4	6.295198441	1.263666749	1	NA	NA
CTGTTTACAATGCCAT-1	ND01	POOL2	11292	2428	CD4 naive	T_CD4	6.865481377	1.065190673	1	clonotype1911	clonotype1911
CTGTTTACAGGGATTG-1	ND01	POOL1	5086	1354	CD4 mem	T_CD4	4.487165928	0.85382992	0	clonotype2	clonotype2_clonotype34_clonotype189
CTGTTTAGTGACTCAT-1	ND01	POOL2	5190	1607	CD4 mem	T_CD4	4.204547405	1.141423941	0	clonotype48	clonotype48
CTGTTTAGTTAGGGTG-1	ND01	POOL1	6098	1923	CD4 Treg	T_CD4	2.440333366	2.982136488	1	clonotype311	clonotype311
CTTAACTAGCGGCTTC-1	ND01	POOL1	11275	2311	CD4 naive	T_CD4	5.97206068	1.066095114	1	clonotype1919	clonotype1919
CTTAACTCATGCGCAC-1	ND01	POOL2	2311	930	CD4 naive	T_CD4	6.263390541	0.901551425	1	NA	NA
CTTAACTGTTCCGTCT-1	ND01	POOL2	6734	1571	CD4 mem	T_CD4	4.745032787	1.031280875	0	clonotype1922	clonotype1922
CTTAACTTCAGTACGT-1	ND01	POOL1	6723	1659	CD4 mem	T_CD4	4.709318161	0.905014932	0	clonotype1923	clonotype1923
CTTAACTTCGAATGCT-1	ND01	POOL2	13739	2735	CD4 mem	T_CD4	5.014955997	1.040379643	1	clonotype1	clonotype1
CTTACCGTCTAAGCCA-1	ND01	POOL1	16947	3043	CD4 naive	T_CD4	6.13466835	0.867309988	1	clonotype1928	clonotype1928
CTTAGGACATGGTTGT-1	ND01	POOL1	6465	1616	CD4 mem	T_CD4	4.750072956	0.95992589	0	clonotype1930	clonotype1930
CTTAGGAGTCTCACCT-1	ND01	POOL1	10593	2290	CD4 mem	T_CD4	2.805650949	2.805761814	0	clonotype1931	clonotype1931
CTTAGGAGTGATGCCC-1	ND01	POOL2	4508	1174	CD4 mem	T_CD4	4.645050526	1.016050696	0	clonotype82	clonotype82
CTTGGCTAGGAGCGAG-1	ND01	POOL1	4843	1553	CD4 mem	T_CD4	4.543996334	1.063107014	0	clonotype109	clonotype109
CTTGGCTAGGATGCGT-1	ND01	POOL1	5828	1724	CD4 Treg	T_CD4	2.858330965	3.110032558	0	clonotype1945	clonotype1945
CTTGGCTCAGCCAGAA-1	ND01	POOL1	8533	2176	CD4 mem	T_CD4	3.484091759	2.019918203	0	clonotype67	clonotype67
CTTGGCTGTGTTCTTT-1	ND01	POOL2	4734	1563	CD4 naive	T_CD4	7.074234009	2.172691107	1	clonotype1949	clonotype1949
CTTGGCTTCCTAGTGA-1	ND01	POOL2	6152	1630	CD4 mem	T_CD4	4.70963335	0.917303085	0	clonotype1951	clonotype1951
CTTTGCGAGGGTGTGT-1	ND01	POOL2	4386	1467	CD4 mem	T_CD4	5.236523151	1.661976933	1	clonotype53	clonotype53
CTTTGCGGTATTACCG-1	ND01	POOL2	8887	2348	CD4 mem	T_CD4	5.489581585	1.168697476	1	clonotype1955	clonotype1955
CTTTGCGGTGCCTGCA-1	ND01	POOL1	4842	1583	CD4 naive	T_CD4	6.522458076	1.281340361	1	clonotype1957	clonotype1957
GAAACTCAGTACTTGC-1	ND01	POOL1	3725	1361	CD4 mem	T_CD4	2.732132196	2.885344982	0	clonotype36	clonotype118_clonotype36
GAAACTCCAATTGCTG-1	ND01	POOL2	3919	1230	CD4 mem	T_CD4	5.677429676	1.314204931	0	clonotype1962	clonotype1962
GAAACTCGTAGGAGTC-1	ND01	POOL2	7095	1904	CD4 Treg	T_CD4	2.519133329	3.002316952	0	clonotype85	clonotype85
GAAACTCGTCGCGGTT-1	ND01	POOL1	7502	1937	CD4 Treg	T_CD4	2.260515928	3.099751711	0	clonotype315	clonotype315
GAAACTCTCACCGGGT-1	ND01	POOL2	6727	1851	CD4 mem	T_CD4	2.552014589	3.008208275	0	clonotype18	clonotype18
GAAATGAAGAGTAATC-1	ND01	POOL1	5928	1813	CD4 mem	T_CD4	4.157895088	1.767916799	1	clonotype1969	clonotype1969
GAAATGAGTGCAGACA-1	ND01	POOL1	7549	1942	CD4 Treg	T_CD4	2.41475153	3.144518375	0	clonotype99	clonotype99
GAACATCCACAGGTTT-1	ND01	POOL1	1561	727	CD4 mem	T_CD4	5.100724697	0.800393403	0	clonotype2	clonotype2_clonotype34_clonotype189
GAACATCGTGGTACAG-1	ND01	POOL1	8601	2077	CD4 Treg	T_CD4	2.490702868	3.051839113	0	clonotype1980	clonotype1980
GAACATCTCATAAAGG-1	ND01	POOL1	6046	1600	CD4 naive	T_CD4	6.18880415	1.212614298	1	clonotype1981	clonotype1981
GAACATCTCGTCTGCT-1	ND01	POOL1	4491	1261	CD4 mem	T_CD4	4.879970074	1.187207341	0	clonotype46	clonotype46
GAACCTACACGTGAGA-1	ND01	POOL2	5569	1292	CD4 naive	T_CD4	6.652189255	1.310436487	1	clonotype1984	clonotype1984
GAACCTACAGGTGCCT-1	ND01	POOL1	6099	1672	CD4 mem	T_CD4	3.129160404	2.426377773	0	clonotype43	clonotype43
GAACCTACAGTGGGAT-1	ND01	POOL1	6151	1799	CD4 mem	T_CD4	3.432304382	2.431582212	0	clonotype317	clonotype317
GAACGGAAGCTAGTCT-1	ND01	POOL1	8877	2119	CD4 mem	T_CD4	4.24672842	1.186111212	0	clonotype1988	clonotype1079_clonotype1988
GAACGGAAGCTCCCAG-1	ND01	POOL2	5626	1530	CD4 Treg	T_CD4	2.187888384	3.05452919	0	clonotype204	clonotype204
GAACGGACACCAGATT-1	ND01	POOL2	5622	1430	CD4 mem	T_CD4	4.829794884	0.938061953	0	clonotype9	clonotype9
GAACGGAGTTTAAGCC-1	ND01	POOL2	18243	2847	CD4 mem	T_CD4	3.786587238	1.239478827	0	NA	NA
GAAGCAGAGACTTGAA-1	ND01	POOL1	6387	1754	CD4 mem	T_CD4	2.954935551	2.737067461	0	clonotype9	clonotype9
GAAGCAGGTTAGAACA-1	ND01	POOL1	4573	1374	CD4 mem	T_CD4	4.127016544	1.313306093	0	clonotype140	clonotype140
GAATAAGAGAAGCCCA-1	ND01	POOL2	5472	1551	CD4 mem	T_CD4	3.128959417	2.465596914	0	clonotype1997	clonotype1997_clonotype917
GACACGCAGCAGATCG-1	ND01	POOL1	4109	1333	CD4 naive	T_CD4	6.091393948	1.175331235	1	clonotype53	clonotype53
GACACGCGTCTCTTTA-1	ND01	POOL1	6737	1820	CD4 Treg	T_CD4	2.362469673	3.141454458	0	clonotype18	clonotype18
GACACGCTCATTTGGG-1	ND01	POOL2	4803	1321	CD4 naive	T_CD4	6.831831932	1.203393936	1	clonotype2010	clonotype2010
GACAGAGTCGCGTAGC-1	ND01	POOL1	3158	989	CD4 naive	T_CD4	7.357096672	3.060232878	1	clonotype31	clonotype31_clonotype42
GACAGAGTCTATCCCG-1	ND01	POOL1	7649	1943	CD4 Treg	T_CD4	2.365382195	2.897745848	0	clonotype2015	clonotype2015
GACCAATAGCGATGAC-1	ND01	POOL2	6841	1717	CD4 naive	T_CD4	6.820204735	0.982459307	1	clonotype2017	clonotype2017
GACCAATCAAACTGCT-1	ND01	POOL1	6688	1754	CD4 mem	T_CD4	5.131394386	0.893880785	0	clonotype1	clonotype1
GACCAATGTCAGCTAT-1	ND01	POOL1	6060	1473	CD4 naive	T_CD4	5.941902637	0.998729587	1	clonotype319	clonotype319
GACCTGGCAAGTTCTG-1	ND01	POOL2	5371	1529	CD4 mem	T_CD4	4.346068382	1.870156646	0	clonotype2022	clonotype2022
GACGCGTAGTATCGAA-1	ND01	POOL1	5035	1422	CD4 mem	T_CD4	3.977077007	1.490092516	0	clonotype313	clonotype313
GACGCGTAGTGGCACA-1	ND01	POOL2	4812	1369	CD4 naive	T_CD4	6.352057457	0.986650407	1	clonotype2030	clonotype2030
GACGCGTGTAGAGCTG-1	ND01	POOL2	3295	1107	CD4 mem	T_CD4	3.47867775	0.623876512	0	clonotype2033	clonotype2033
GACGCGTGTTCCCTTG-1	ND01	POOL1	7010	1860	CD4 naive	T_CD4	5.691538334	1.076865911	1	clonotype2036	clonotype2036
GACGCGTTCAAACCAC-1	ND01	POOL2	14627	3022	CD4 mem	T_CD4	4.41908884	1.150546908	1	clonotype2037	clonotype2037
GACGGCTGTACGAAAT-1	ND01	POOL2	5419	1583	CD4 mem	T_CD4	4.640302658	1.096556187	0	clonotype41	clonotype41
GACGTGCAGCTCTCGG-1	ND01	POOL1	5872	1522	CD4 mem	T_CD4	3.525069237	2.507423162	0	clonotype2047	clonotype2047
GACGTGCGTCATACTG-1	ND01	POOL1	7291	1737	CD4 mem	T_CD4	3.266444206	1.88765204	0	clonotype47	clonotype47
GACGTTAAGGACCACA-1	ND01	POOL1	5655	1535	CD4 mem	T_CD4	5.042776108	2.061478615	0	clonotype300	clonotype300
GACGTTATCGAATGCT-1	ND01	POOL2	6518	1767	CD4 mem	T_CD4	2.88794446	2.327834845	0	clonotype2057	clonotype2057
GACTAACAGGTGACCA-1	ND01	POOL2	10487	2327	CD4 mem	T_CD4	3.022688866	2.109152555	0	clonotype2059	clonotype2059
GACTAACTCACGGTTA-1	ND01	POOL1	6113	1766	CD4 mem	T_CD4	4.332499027	1.217726707	0	clonotype2060	clonotype2060
GACTACAAGAAGGTTT-1	ND01	POOL1	6473	1655	CD4 naive	T_CD4	6.427330971	1.127071857	1	clonotype2062	clonotype2062
GACTACAAGAGGGATA-1	ND01	POOL2	12743	2437	CD4 mem	T_CD4	2.53101182	2.77809906	0	clonotype2063	clonotype2063
GACTACAAGATAGTCA-1	ND01	POOL1	8462	1997	CD4 mem	T_CD4	5.435864925	1.123138547	0	clonotype2064	clonotype2064
GACTACACAGATCGGA-1	ND01	POOL1	4093	1155	CD4 mem	T_CD4	3.460366011	1.082763672	0	clonotype2070	clonotype2070
GACTGCGCATAGTAAG-1	ND01	POOL2	4714	1377	CD4 mem	T_CD4	4.369220257	1.316985965	0	clonotype268	clonotype268
GAGCAGAGTATTACCG-1	ND01	POOL1	5981	1522	CD4 mem	T_CD4	3.779408932	1.600343347	0	clonotype2083	clonotype2083
GAGCAGAGTCCTGCTT-1	ND01	POOL2	4854	1310	CD4 naive	T_CD4	6.787580013	1.009393573	1	clonotype2084	clonotype2084
GAGCAGATCGACGGAA-1	ND01	POOL1	8456	1869	CD4 mem	T_CD4	4.128157616	1.18523705	0	clonotype2085	clonotype2085
GAGCAGATCGCTAGCG-1	ND01	POOL2	18030	2975	CD4 mem	T_CD4	4.437780857	1.33220017	1	clonotype2086	clonotype2086
GAGGTGAAGCTAACTC-1	ND01	POOL1	5583	1585	CD4 mem	T_CD4	3.176386356	1.878659487	0	clonotype83	clonotype83
GAGGTGACATCTGGTA-1	ND01	POOL2	11157	2434	CD4 mem	T_CD4	5.000143528	1.044268489	1	clonotype1	clonotype1
GAGGTGAGTTCCACGG-1	ND01	POOL2	11614	2639	CD4 naive	T_CD4	5.823174477	1.001733065	1	clonotype2088	clonotype2088
GAGTCCGGTAGAAGGA-1	ND01	POOL1	6678	1825	CD4 Treg	T_CD4	2.295012951	3.019194365	0	clonotype150	clonotype150
GAGTCCGGTGAGTGAC-1	ND01	POOL1	8143	1978	CD4 mem	T_CD4	3.225880384	1.8012501	0	clonotype2094	clonotype2094_clonotype294
GATCAGTAGAGCTTCT-1	ND01	POOL1	5899	1672	CD4 naive	T_CD4	6.368155956	1.161000848	1	clonotype2097	clonotype2097
GATCAGTAGAGTAATC-1	ND01	POOL2	12690	2612	CD4 Treg	T_CD4	2.288043976	3.093731642	0	clonotype2098	clonotype2098
GATCAGTAGCGATCCC-1	ND01	POOL1	5525	1525	CD4 mem	T_CD4	5.187207699	0.865083158	1	clonotype323	clonotype323
GATCAGTAGTGCCAGA-1	ND01	POOL2	6911	1923	CD4 Treg	T_CD4	2.334466934	2.978180647	0	clonotype201	clonotype201
GATCAGTTCAGCCTAA-1	ND01	POOL2	6232	1714	CD4 naive	T_CD4	7.148898602	3.588814974	1	NA	NA
GATCGATTCGTAGATC-1	ND01	POOL1	9571	2079	CD4 mem	T_CD4	4.435117245	1.134021401	0	clonotype2109	clonotype2109
GATCGCGAGACTCGGA-1	ND01	POOL2	5959	1636	CD4 mem	T_CD4	4.950990677	0.785104334	1	clonotype53	clonotype53
GATCGCGAGCTGAAAT-1	ND01	POOL2	4413	1303	CD4 naive	T_CD4	6.753293991	1.747595906	1	clonotype2111	clonotype2111
GATCGCGTCGACGGAA-1	ND01	POOL1	4516	1383	CD4 naive	T_CD4	5.961173534	0.875812054	2	NA	NA
GATCGCGTCTTACCTA-1	ND01	POOL1	4418	1225	CD4 mem	T_CD4	4.929310799	0.767185688	0	clonotype29	clonotype29
GATGAAAAGGGCACTA-1	ND01	POOL2	5775	1565	CD4 Treg	T_CD4	2.386307955	3.12297678	0	clonotype326	clonotype326
GATGAAACACGGTAAG-1	ND01	POOL2	6460	1755	CD4 mem	T_CD4	2.870182753	2.275473833	0	clonotype2122	clonotype2122
GATGAAACACTCTGTC-1	ND01	POOL2	5550	1548	CD4 mem	T_CD4	4.27920866	1.202784657	0	clonotype2	clonotype2_clonotype34_clonotype189
GATGAAAGTCCGAACC-1	ND01	POOL1	8010	1932	CD4 mem	T_CD4	3.189113617	2.554718971	0	clonotype2124	clonotype2124
GATGAAAGTCGCGTGT-1	ND01	POOL1	5767	1669	CD4 Treg	T_CD4	2.84735322	3.262748003	0	clonotype145	clonotype145
GATGAAAGTCTCGTTC-1	ND01	POOL2	14114	2804	CD4 Treg	T_CD4	2.340540648	3.108373642	0	clonotype2125	clonotype2125
GATGAAATCCAAGCCG-1	ND01	POOL2	7326	1687	CD4 naive	T_CD4	6.667227745	1.026464462	1	clonotype2126	clonotype2126
GATGAAATCCCTCAGT-1	ND01	POOL1	6062	1629	CD4 mem	T_CD4	5.000676155	1.059689283	0	clonotype151	clonotype151
GATGAAATCGCCAAAT-1	ND01	POOL1	5965	1679	CD4 mem	T_CD4	4.3913517	1.215585709	0	clonotype327	clonotype327
GATGAGGAGTCCGTAT-1	ND01	POOL2	5477	1425	CD4 naive	T_CD4	6.038948536	1.502861857	1	clonotype2128	clonotype2128
GATGAGGAGTCGTTTG-1	ND01	POOL2	5714	1655	CD4 mem	T_CD4	4.026307583	1.87031889	0	clonotype48	clonotype48
GATGAGGGTGGGTATG-1	ND01	POOL2	4344	1388	CD4 mem	T_CD4	3.140807867	2.461352587	0	clonotype328	clonotype328
GATGCTACATATGCTG-1	ND01	POOL2	9767	2242	CD4 Treg	T_CD4	2.262572765	3.025999546	0	clonotype9	clonotype9
GATGCTACATTATCTC-1	ND01	POOL1	5913	1746	CD4 mem	T_CD4	4.644539356	1.155282617	0	clonotype2134	clonotype2134
GATGCTATCTACTCAT-1	ND01	POOL1	2184	916	CD4 mem	T_CD4	4.850551128	1.220010638	0	NA	NA
GCAAACTAGAGCAATT-1	ND01	POOL1	7618	1750	CD4 mem	T_CD4	4.520082951	1.016165733	0	clonotype23	clonotype23
GCAAACTTCACCATAG-1	ND01	POOL1	5417	1462	CD4 naive	T_CD4	6.29191637	0.977575779	1	clonotype2142	clonotype2142
GCAATCAAGGACACCA-1	ND01	POOL1	5786	1386	CD4 mem	T_CD4	4.836210728	0.918640316	0	clonotype2144	clonotype2144
GCAATCACATGCCTTC-1	ND01	POOL2	5255	1447	CD4 mem	T_CD4	3.368958235	2.931985617	0	clonotype332	clonotype332
GCACATACACCAACCG-1	ND01	POOL2	6017	1817	CD4 mem	T_CD4	2.50218606	2.840722322	0	clonotype2148	clonotype2148
GCACTCTCATGACGGA-1	ND01	POOL1	5412	1618	CD4 naive	T_CD4	6.178915024	0.975433886	1	clonotype2151	clonotype2151
GCACTCTGTTCTGTTT-1	ND01	POOL2	7570	2115	CD4 mem	T_CD4	4.997749805	1.043467999	0	clonotype33	clonotype33
GCACTCTGTTGCCTCT-1	ND01	POOL2	10238	2281	CD4 mem	T_CD4	5.442557335	1.438711286	2	clonotype2154	clonotype2154
GCAGCCAGTTGCGCAC-1	ND01	POOL1	13627	2728	CD4 mem	T_CD4	5.34823513	1.191028833	1	clonotype2157	clonotype2157
GCAGCCAGTTGGTGGA-1	ND01	POOL1	1603	865	CD4 naive	T_CD4	6.496428967	0.95184797	1	clonotype97	clonotype97
GCAGCCATCCTAAGTG-1	ND01	POOL1	3477	1045	CD4 naive	T_CD4	7.88158226	2.299533129	1	clonotype2159	clonotype2159
GCAGTTACACCAGTTA-1	ND01	POOL1	5649	1561	CD4 mem	T_CD4	4.240235806	1.757716537	0	clonotype298	clonotype298
GCATACAGTATGGTTC-1	ND01	POOL1	5632	1752	CD4 mem	T_CD4	4.817175388	1.286921382	0	clonotype2164	clonotype2164
GCATGATAGAATTGTG-1	ND01	POOL1	11227	2473	CD4 naive	T_CD4	6.326828003	0.939228654	1	clonotype2167	clonotype2167
GCATGATGTTGCTCCT-1	ND01	POOL1	8046	1878	CD4 naive	T_CD4	6.11519289	1.10253036	1	clonotype2171	clonotype2171
GCATGATTCGGCGGTT-1	ND01	POOL2	9930	2314	CD4 naive	T_CD4	6.140751839	1.049825311	1	clonotype2172	clonotype2172
GCATGCGAGGTTCCTA-1	ND01	POOL1	4097	1508	CD4 mem	T_CD4	3.747996569	3.000056267	0	clonotype2173	clonotype2173
GCATGCGCAATGAATG-1	ND01	POOL1	7535	1952	CD4 Treg	T_CD4	2.647627115	3.216175556	0	clonotype2174	clonotype2174
GCATGCGGTGACAAAT-1	ND01	POOL1	6395	1853	CD4 Treg	T_CD4	2.40440321	3.01722908	0	clonotype2	clonotype2_clonotype34_clonotype189
GCATGCGGTTCAGACT-1	ND01	POOL2	6105	1636	CD4 mem	T_CD4	4.308222294	1.000153422	0	clonotype13	clonotype13
GCATGTACATAGTAAG-1	ND01	POOL1	6420	1838	CD4 mem	T_CD4	3.201293468	1.568983793	0	clonotype335	clonotype335
GCATGTAGTCGCGTGT-1	ND01	POOL2	4094	1191	CD4 naive	T_CD4	6.574718952	1.292043924	0	clonotype2178	clonotype2178
GCCAAATAGCAGATCG-1	ND01	POOL2	13412	2784	CD4 naive	T_CD4	6.075854778	1.143508196	1	clonotype2180	clonotype2180
GCCAAATGTGCAACTT-1	ND01	POOL1	11492	2522	CD4 Treg	T_CD4	2.493775368	3.199327707	0	clonotype2186	clonotype2186
GCCTCTAAGTGCGTGA-1	ND01	POOL1	6326	1612	CD4 mem	T_CD4	4.502319813	1.147702098	0	clonotype2191	clonotype2191
GCCTCTACAGTCTTCC-1	ND01	POOL2	2163	930	CD4 naive	T_CD4	6.644313335	1.363508224	2	NA	NA
GCCTCTAGTGCACCAC-1	ND01	POOL1	8082	2006	CD4 mem	T_CD4	3.132691622	2.461761951	0	clonotype336	clonotype336
GCGACCAAGGTGCAAC-1	ND01	POOL2	3773	1126	CD4 naive	T_CD4	7.441665649	1.977790236	1	clonotype2199	clonotype2199
GCGACCAGTAGGCATG-1	ND01	POOL2	8003	1918	CD4 naive	T_CD4	6.17802763	0.89526695	1	clonotype2200	clonotype2200
GCGACCAGTTACAGAA-1	ND01	POOL1	3240	961	CD4 naive	T_CD4	6.829180717	1.115649343	1	clonotype2201	clonotype2201
GCGAGAAAGATGTCGG-1	ND01	POOL2	8014	2018	CD4 mem	T_CD4	2.414804697	2.923345327	0	clonotype2202	clonotype2202
GCGAGAAAGCGGATCA-1	ND01	POOL1	5279	1325	CD4 mem	T_CD4	2.415801764	2.805555582	0	clonotype181	clonotype181
GCGAGAAAGTCGATAA-1	ND01	POOL1	5618	1571	CD4 mem	T_CD4	4.831111908	1.069103718	0	clonotype69	clonotype69
GCGAGAATCAAACCAC-1	ND01	POOL2	9306	2204	CD4 mem	T_CD4	2.983319521	2.595999956	0	clonotype2206	clonotype2206
GCGAGAATCGCGGATC-1	ND01	POOL2	6147	1662	CD4 Treg	T_CD4	2.456973791	3.109823465	0	clonotype2210	clonotype2210
GCGAGAATCTCGCTTG-1	ND01	POOL2	9190	2080	CD4 mem	T_CD4	2.919870138	2.599732161	0	clonotype283	clonotype283
GCGCAACAGATATACG-1	ND01	POOL1	7122	1842	CD4 mem	T_CD4	4.276785374	1.126452684	0	clonotype49	clonotype49
GCGCAACCACAACTGT-1	ND01	POOL2	17640	3199	CD4 mem	T_CD4	4.747490883	1.212241292	1	clonotype1	clonotype1
GCGCAACTCCATGCTC-1	ND01	POOL1	7167	1839	CD4 Treg	T_CD4	2.303498745	3.060478926	0	clonotype336	clonotype336
GCGCAACTCCTATTCA-1	ND01	POOL1	8632	1970	CD4 mem	T_CD4	4.359833241	1.13582325	0	clonotype2216	clonotype2216
GCGCAACTCTGGTTCC-1	ND01	POOL1	3285	1008	CD4 naive	T_CD4	7.000641823	1.487307549	1	clonotype2217	clonotype2217
GCGCCAAAGTGTCTCA-1	ND01	POOL2	2865	1031	CD4 naive	T_CD4	6.0609622	0.950208008	1	clonotype226	clonotype226
GCGCCAAGTAAACGCG-1	ND01	POOL2	4132	1425	CD4 mem	T_CD4	4.655641556	1.113580227	0	clonotype115	clonotype115
GCGCCAAGTCAGATAA-1	ND01	POOL1	6003	1885	CD4 Treg	T_CD4	2.405335188	3.163155794	0	clonotype2228	clonotype2228
GCGCGATCACGGCCAT-1	ND01	POOL2	9955	2166	CD4 mem	T_CD4	4.515807152	1.056845307	0	clonotype79	clonotype79
GCGGGTTAGAAACCTA-1	ND01	POOL2	23178	4098	CD4 mem	T_CD4	3.997673512	1.38504827	1	clonotype2233	clonotype2233
GCGGGTTAGAATTCCC-1	ND01	POOL1	2945	990	CD4 mem	T_CD4	4.895364761	0.801520705	0	clonotype188	clonotype188
GCGGGTTAGAGGTTGC-1	ND01	POOL2	7432	1996	CD4 mem	T_CD4	2.539710999	2.977523804	0	clonotype2235	clonotype2235
GCGGGTTTCATACGGT-1	ND01	POOL2	5581	1604	CD4 naive	T_CD4	6.240312576	1.253500462	1	clonotype2238	clonotype2238
GCTCCTAAGGCTACGA-1	ND01	POOL1	7278	1964	CD4 mem	T_CD4	3.02301836	2.197283745	0	clonotype2241	clonotype2241
GCTCCTACAGACGCTC-1	ND01	POOL2	8590	2281	CD4 Treg	T_CD4	2.35221839	3.123883724	0	clonotype2244	clonotype2244
GCTCCTACAGTTCCCT-1	ND01	POOL1	8546	2147	CD4 Treg	T_CD4	2.475804329	3.057328463	0	clonotype2245	clonotype2245
GCTCCTATCATCGATG-1	ND01	POOL1	8172	2108	CD4 Treg	T_CD4	2.343190193	3.028960943	0	clonotype192	clonotype192
GCTCCTATCATTGCCC-1	ND01	POOL2	9241	1990	CD4 Treg	T_CD4	2.687599659	2.89679718	0	clonotype119	clonotype119
GCTCTGTAGCGTCAAG-1	ND01	POOL2	8387	2183	CD4 mem	T_CD4	4.273338318	1.178497672	0	clonotype6	clonotype2297_clonotype6
GCTCTGTCAAAGTGCG-1	ND01	POOL1	7744	2057	CD4 mem	T_CD4	4.906723499	0.960197389	1	clonotype4	clonotype4
GCTCTGTCACGGTAAG-1	ND01	POOL2	7751	1930	CD4 mem	T_CD4	2.792277575	2.674681664	0	clonotype331	clonotype331
GCTCTGTGTCGAGTTT-1	ND01	POOL1	7838	1874	CD4 mem	T_CD4	2.928292513	2.552484751	0	clonotype276	clonotype276
GCTCTGTTCACAGTAC-1	ND01	POOL2	14378	2967	CD4 Treg	T_CD4	2.543850422	3.202589512	1	clonotype2253	clonotype2253
GCTGCAGAGATCCTGT-1	ND01	POOL2	3659	1115	CD4 naive	T_CD4	6.248681068	1.380737782	0	clonotype2256	clonotype2256
GCTGCAGAGTACGTAA-1	ND01	POOL2	7726	2032	CD4 mem	T_CD4	5.177407265	1.966085911	1	clonotype2258	clonotype2258
GCTGCAGCATGCGCAC-1	ND01	POOL1	3451	1114	CD4 mem	T_CD4	4.466285706	0.681776583	0	clonotype273	clonotype273
GCTGCAGGTACTCAAC-1	ND01	POOL2	6280	1908	CD4 mem	T_CD4	2.825926065	2.698310137	0	clonotype2261	clonotype2261
GCTGCAGTCGCGCCAA-1	ND01	POOL1	3741	1209	CD4 mem	T_CD4	4.344191551	0.965326726	0	clonotype153	clonotype153
GCTGCAGTCTTGCAAG-1	ND01	POOL1	5292	1614	CD4 Treg	T_CD4	2.419142008	3.142011642	0	clonotype46	clonotype46
GCTGCGACACTGTTAG-1	ND01	POOL1	4788	1334	CD4 mem	T_CD4	4.98813343	1.517392755	1	clonotype28	clonotype28
[truncated: 465 more rows]
